# Supplementary material for: Psychoactive Plant Database: a phytochemical resource for neurological drug discovery
Source: Front Pharmacol. 2025 May 23;16:1569127. doi: 10.3389/fphar.2025.1569127 (PMC12142401; doi:10.3389/fphar.2025.1569127)
Supplement: Supplementary file 2 [file DataSheet2.xlsx]

## Sheet: Table S3
Psychoactive Plant Database: A Neuroactive Phytochemical Collection for drug designing Harjot Kaur a, c , Monika Guptaa, c , Zabeer Ahmed* b, c Amit Nargotra* a, c a Discovery Informatics, NPMC Division, CSIR-Indian institute of Integrative Medicine, Canal Road, Jammu-180001, India b Pharmacology Division, CSIR-Indian institute of Integrative Medicine, Canal Road, Jammu-180001, India c Academy of…
Compound Name	DrugbankID	Generic Names	Tanimoto Coefficient
1-acetyl-7-hydroxy-beta-carboline; me ether	No match	N/A	N/A
dihydroshihunine; (s)-form	No match	N/A	N/A
7-hydroxy-beta-carboline-1-carboxylic acid; 3,4-dihydro, me ether	No match	N/A	N/A
7-hydroxy-beta-carboline-1-carboxylic acid; me ether, amide	No match	N/A	N/A
7-hydroxy-beta-carboline-1-carboxylic acid; me ether, me ester	No match	N/A	N/A
7-hydroxy-1-methyl-beta-carboline	No match	N/A	N/A
7-hydroxy-1-methyl-beta-carboline; me ether, n2-oxide	No match	N/A	N/A
1,2,3,4-tetrahydro-1-methyl-beta-carboline; (r)-form, 7-methoxy	No match	N/A	N/A
2,3,4,9-tetrahydro-1h-pyrido[3,4-b]indol-1-one; 7-methoxy	No match	N/A	N/A
harmaline	No match	N/A	N/A
tetrahydroharmine	No match	N/A	N/A
harmine	No match	N/A	N/A
harmane	No match	N/A	N/A
5,8-dihydroxy-2-(1-hydroxy-4-methyl-3-pentenyl)-1,4-naphthoquinone; (r)-form	No match	N/A	N/A
5,8-dihydroxy-2-(1-hydroxy-4-methyl-3-pentenyl)-1,4-naphthoquinone; (r)-form, 1'-deoxy	No match	N/A	N/A
2-(1,4-dihydroxy-4-methylpentyl)-5,8-dihydroxy-1,4-naphthoquinone; (r)-form, 1'-deoxy	No match	N/A	N/A
2-(1,4-dihydroxy-4-methylpentyl)-5,8-dihydroxy-1,4-naphthoquinone; (s)-form, 1'-ac	No match	N/A	N/A
2-(1,4-dihydroxy-4-methylpentyl)-5,8-dihydroxy-1,4-naphthoquinone; (s)-form, 1'-(3-methyl-2-butenoyl)	No match	N/A	N/A
2-(1,4-dihydroxy-4-methylpentyl)-5,8-dihydroxy-1,4-naphthoquinone; (xi)-form, 4'-deoxy, 1'-o-(3-methyl-2-butenoyl)	No match	N/A	N/A
alkannin	No match	N/A	N/A
heptacosanoic acid	DB00548	Azelaic acid	0.705882
heptacosanoic acid	DB03017	Lauric acid	1
heptacosanoic acid	DB03193	Stearic acid	1
heptacosanoic acid	DB03796	Palmitic Acid	1
heptacosanoic acid	DB04224	Oleic Acid	0.73913
1-hexacosanol	DB00632	Docosanol	1
1-hexacosanol	DB09494	Cetyl alcohol	1
deoxyshikonin	No match	N/A	N/A
alkannin beta,beta-dimethylacrylate	No match	N/A	N/A
beta-sitosterol	DB04540	Cholesterol	0.741379
beta-amyrin acetate	No match	N/A	N/A
lupeol	DB12480	Betulinic Acid	0.722222
betulin	DB12480	Betulinic Acid	0.701754
(-)-beta-sitosterol	DB04540	Cholesterol	0.741379
(-)-alkannin	No match	N/A	N/A
astragalin; 2''-o-(3,4-dihydroxy-e-cinnamoyl)	No match	N/A	N/A
6-(3,4-dihydroxyphenyl)-5,6-dihydro-4-methyl-2h-pyran-2-one; (s)-form	No match	N/A	N/A
kaempferol 3-glycosides; monoglycosides, 3-o-[3,4-dihydroxy-e-cinnamoyl-(to 3)-alpha-l-arabinopyranoside]	No match	N/A	N/A
scirpusin a; 3',5'-dihydroxy, 4'-me ether	No match	N/A	N/A
Isophytol	No match	N/A	N/A
2-Methoxy-4-vinylphenol	No match	N/A	N/A
Stearic acid	DB00548	Azelaic acid	0.705882
Stearic acid	DB03017	Lauric acid	1
Stearic acid	DB03193	Stearic acid	1
Stearic acid	DB03796	Palmitic Acid	1
Stearic acid	DB04224	Oleic Acid	0.73913
Furfuryl alcohol	No match	N/A	N/A
Furfural	No match	N/A	N/A
Palmitic acid	DB00548	Azelaic acid	0.705882
Palmitic acid	DB03017	Lauric acid	1
Palmitic acid	DB03193	Stearic acid	1
Palmitic acid	DB03796	Palmitic Acid	1
Palmitic acid	DB04224	Oleic Acid	0.73913
Phenylacetaldehyde	No match	N/A	N/A
(E,E)-3,5-octadien-2-one	No match	N/A	N/A
Arachidic acid	DB00548	Azelaic acid	0.705882
Arachidic acid	DB03017	Lauric acid	1
Arachidic acid	DB03193	Stearic acid	1
Arachidic acid	DB03796	Palmitic Acid	1
Arachidic acid	DB04224	Oleic Acid	0.73913
beta-Carotene	DB00162	Vitamin A	0.8
beta-Carotene	DB00523	Alitretinoin	0.8
beta-Carotene	DB00755	Tretinoin	0.8
beta-Carotene	DB00982	Isotretinoin	0.8
beta-Carotene	DB06755	Beta carotene	1
DL-Pantolactone	No match	N/A	N/A
2-Pyrrolidinone	No match	N/A	N/A
1,2-Dihydro-1,5,8-trimethylnaphthalene	No match	N/A	N/A
Methyl 12-methyltetradecanoate	No match	N/A	N/A
1,2-Tetradecanediol	No match	N/A	N/A
4H-Pyran-4-one, 2,3-dihydro-3,5-dihydroxy-6-methyl-	No match	N/A	N/A
Bicyclo[4.3.0]nonane, 2,2,6,7-tetramethyl-7-hydroxy-	No match	N/A	N/A
1,2-Cyclopentanedione	No match	N/A	N/A
2-Hydroxy-N,2,3,3-tetramethylbutanamide	No match	N/A	N/A
Ethyl(dimethyl)ethoxysilane	No match	N/A	N/A
1-Isobutyl-7,7-dimethyl-octahydro-isobenzofuran-3a-ol	No match	N/A	N/A
Ethyl N-(o-anisyl)formimidate	No match	N/A	N/A
Glycyl-L-proline	No match	N/A	N/A
Phytol	No match	N/A	N/A
Z,E-2-Methyl-3,13-octadecadien-1-ol	No match	N/A	N/A
Methyl 4-O-acetyl-2,3-di-O-methyl-alpha-D-xylopyranoside	N/A	N/A	N/A
1,4-Dinitropiperazine	No match	N/A	N/A
2,3-Heptanedione	No match	N/A	N/A
Furan-2,5-dicarbaldehyde	No match	N/A	N/A
1-Formylpiperazine	No match	N/A	N/A
2,4-Dihydroxy-2,5-dimethyl-3(2H)-furanone	No match	N/A	N/A
methyl 2,4-di-O-methyl-alpha-d-glucopyranoside	No match	N/A	N/A
1,2,3,4-tetrahydro-2-methyl-beta-carboline	No match	N/A	N/A
2,3-dihydro-5-hydroxy-2-methyl-1,4-naphthoquinone; (s)-form	No match	N/A	N/A
4',5-dihydroxy-7-methoxyflavanone; (s)-form, 5-o-beta-d-glucopyranoside	No match	N/A	N/A
5-hydroxy-2,3-dimethyl-1,4-naphthoquinone	No match	N/A	N/A
8-hydroxy-2-methyl-1,4-naphthoquinone	No match	N/A	N/A
6-propyltridecane	No match	N/A	N/A
1,2,3-trimethyl-benzene	No match	N/A	N/A
1,2,4-trimethyl-benzene	No match	N/A	N/A
1,3-dimethyl-benzene	No match	N/A	N/A
1,4-naphthoquinone	No match	N/A	N/A
1-2-5-trimethylbenzene	N/A	N/A	N/A
1-2-dimethylbenzene	N/A	N/A	N/A
1-4-dimethylbenzene	N/A	N/A	N/A
1-methylnaphthalene	No match	N/A	N/A
2-2-dimethyldecan-1-ol	N/A	N/A	N/A
2-6-10-trimethyldodecane	N/A	N/A	N/A
2-acetyl-1-hydroxy-4-methyl-benzene	N/A	N/A	N/A
2-hydroxy-4-methoxy-benzaldehyde	No match	N/A	N/A
2-methylheptan-2-thiol	N/A	N/A	N/A
2-phenylethanol	No match	N/A	N/A
3-ethyl-2-methylhepta-1,3-diene	N/A	N/A	N/A
3-methyltridecane	No match	N/A	N/A
5-hydroxytryptamine	No match	N/A	N/A
5-nor-pinen-2-ol	N/A	N/A	N/A
6-propyltridecane	No match	N/A	N/A
7-methylundecene	N/A	N/A	N/A
alpha-hydrojuglone-4-glucoside	No match	N/A	N/A
alpha-pinene	No match	N/A	N/A
behnic acid	N/A	N/A	N/A
benzaldehyde	No match	N/A	N/A
benzyl-alcohol	DB06770	Benzyl alcohol	1
beta-hydrojuglone	N/A	N/A	N/A
beta-hydroplumbagin	N/A	N/A	N/A
caffeic-acid	No match	N/A	N/A
campesterol	DB04540	Cholesterol	0.781818
carvacrol	No match	N/A	N/A
deca-2-4-dien-1-al	N/A	N/A	N/A
dimethylbenzene	No match	N/A	N/A
eicosadienoic-acid	N/A	N/A	N/A
eicosenoic-acid	N/A	N/A	N/A
ellagic-acid	No match	N/A	N/A
ethylbenzene	No match	N/A	N/A
europium	No match	N/A	N/A
ferulic-acid	DB11672	Curcumin	0.742857
gallic-acid	No match	N/A	N/A
gamma-tocopherol	No match	N/A	N/A
geraniol	DB11460	Squalene	0.714286
geraniol	DB14183	Geraniol	1
gum	N/A	N/A	N/A
heneicosanoic-acid	N/A	N/A	N/A
hept-2-en-1-al	N/A	N/A	N/A
heptadecadienoic-acid	N/A	N/A	N/A
heptadecanoic-acid	N/A	N/A	N/A
heptadecenoic-acid	N/A	N/A	N/A
heptan-1-ol	DB00632	Docosanol	1
heptan-1-ol	DB09494	Cetyl alcohol	1
hex-3-en-1-ol	No match	N/A	N/A
hexa-hydrocyclopenta[c]pyran-3(1)-one	N/A	N/A	N/A
hexadecadienoic-acid	N/A	N/A	N/A
hexadecenoic-acid	N/A	N/A	N/A
hexan-1-al	No match	N/A	N/A
hexan-1-ol	DB00632	Docosanol	1
hexan-1-ol	DB09494	Cetyl alcohol	1
hydrojuglone	N/A	N/A	N/A
isoborneol-acetate	N/A	N/A	N/A
juglone	No match	N/A	N/A
leucine-amino-peptidase	N/A	N/A	N/A
limonene	No match	N/A	N/A
methyl-3-hydroxy-3-methylbutanoate	N/A	N/A	N/A
methylbenzene	No match	N/A	N/A
myricetin	No match	N/A	N/A
myricitrin	No match	N/A	N/A
n-dodecane	No match	N/A	N/A
n-hexadecane	No match	N/A	N/A
n-tetradecane	No match	N/A	N/A
n-tridecane	No match	N/A	N/A
n-undecane	No match	N/A	N/A
naphthalen-1-ol	No match	N/A	N/A
naphthalene	No match	N/A	N/A
neosakurnin	N/A	N/A	N/A
oct-2-en-1-al	No match	N/A	N/A
octadecadienoic-acid	N/A	N/A	N/A
octadecatrienoic-acid	N/A	N/A	N/A
octadecenoic-acid	N/A	N/A	N/A
p-hydroxy-benzoic-acid	N/A	N/A	N/A
pentadecadienoic acid	No match	N/A	N/A
pentadecanoic-acid	N/A	N/A	N/A
pentadecenoic-acid	N/A	N/A	N/A
pentan-1-al	No match	N/A	N/A
pentan-1-ol	DB00632	Docosanol	0.923077
pentan-1-ol	DB09494	Cetyl alcohol	0.923077
phenylacetic-acid	N/A	N/A	N/A
phytate	No match	N/A	N/A
phytosterols	N/A	N/A	N/A
plumbagin	No match	N/A	N/A
proteins	N/A	N/A	N/A
protocatechuic-acid	N/A	N/A	N/A
quercetin	No match	N/A	N/A
quercetin-3-o-glucosylgalactoside	N/A	N/A	N/A
sakuranetin	No match	N/A	N/A
sakuranin	No match	N/A	N/A
samarium	No match	N/A	N/A
serotonin	No match	N/A	N/A
sinapaldehyde	No match	N/A	N/A
sugars	N/A	N/A	N/A
tantalum	No match	N/A	N/A
tetradecanoic-acid	N/A	N/A	N/A
tetradecenoic-acid	N/A	N/A	N/A
thymol	DB02513	Thymol	1
vanillic-acid	N/A	N/A	N/A
myricetin-3-o-alpha-l-rhamnoside	No match	N/A	N/A
neosakuranin	No match	N/A	N/A
sinapaldehyde	No match	N/A	N/A
5-hydroxy-1,4-naphthoquinone	No match	N/A	N/A
dehydronuciferine; n,o1-di-de-me, n-formyl	No match	N/A	N/A
1,2-dihydroxyaporphine; (s)-form, o2-me, n-de-me, n-ac	No match	N/A	N/A
1,2-dihydroxyaporphine; (s)-form, o2-me, n-de-me, n-butanoyl	No match	N/A	N/A
1,2-dihydroxyaporphine; (s)-form, o2-me, n-de-me, n-propanoyl	No match	N/A	N/A
1-(4-hydroxybenzoyl)-beta-carboline; 6-methoxy, 4'-me ether	No match	N/A	N/A
norushinsunine; (+)-form, 7-epimer, n-butanoyl	No match	N/A	N/A
norushinsunine; (+)-form, 7-epimer, n-(2e-butenoyl)	No match	N/A	N/A
1,2,7-trihydroxyaporphine; (6ar,7r)-form, o2-me, n-de-me, n-butanoyl	No match	N/A	N/A
actinodaphnine	No match	N/A	N/A
bulbocapnine	No match	N/A	N/A
(+)-cassythicine	No match	N/A	N/A
liriodenine	No match	N/A	N/A
(+)-dicentrine	No match	N/A	N/A
dicentrinone	No match	N/A	N/A
ovigerine	No match	N/A	N/A
launobine	No match	N/A	N/A
o-methylbulbocapnine	No match	N/A	N/A
sceletium alkaloid a4	No match	N/A	N/A
channaine	No match	N/A	N/A
mesembrine; (-)-form	No match	N/A	N/A
mesembrine; (-)-form, 6 beta -alcohol	No match	N/A	N/A
tortuosamine; (r)-form	No match	N/A	N/A
3,21-dihydroxy-12-oleanen-28-oic acid; (3 beta,21 beta)-form, 3-o-[ alpha-l-rhamnopyranosyl-(1 to 2)-beta-d-glucopyranosyl-(1 to 3)-alpha-l-arabinopyranosyl-(1 to 4)-beta-d-xylopyranosyl-(1 to 2)-[ beta-d-xylopyranosyl-(1 to 4)]-beta-d-glucopyranoside], 28-o-alpha-l-rhamnopyranosyl ester	No match	N/A	N/A
oleanolic acid bisdesmosides; heptaglycosides, 3-o-[alpha-l-rhamnopyranosyl-(1 to 2)-beta-d-glucopyranosyl-(1 to 3)-[alpha-l-arabinopyranosyl-(1 to 4)]-beta-d-xylopyranosyl-(1 to 2)-[beta-d-xylopyranosyl-(1 to 4)]-beta-d-glucopyranoside], 28-o-alpha-l-rhamnopyranosyl ester	No match	N/A	N/A
oleanolic acid 3-glycosides; hexaglycosides, 3-o-[alpha-l-rhamnopyranosyl-(1 to 2)-beta-d-glucopyranosyl-(1 to 3)-[alpha-l-arabinopyranosyl-(1 to 4)]-beta-d-xylopyranosyl-(1 to 2)-[beta-d-xylopyranosyl-(1 to 4)]-beta-d-glucopyranoside]	No match	N/A	N/A
2,5,7-trihydroxy-4h-1-benzopyran-4-one; 2-o-(3-hydroxy-4-methoxyphenyl)	No match	N/A	N/A
5,6,7-trihydroxy-2-(4-hydroxyphenoxy)-4h-1-benzopyran-4-one; 3'-hydroxy, 4',6-di-me ether	No match	N/A	N/A
5,6,7-trihydroxy-2-(4-hydroxyphenoxy)-4h-1-benzopyran-4-one; 3'-methoxy, 6-me ether	No match	N/A	N/A
yuremamine	No match	N/A	N/A
n,n-dimethyltryptamine	No match	N/A	N/A
3,14-dihydroxy-1(10),4-germacradien-12,6-olide; (1(10)z,3beta,4e,6alpha,11betah)-form, 3-o-beta-d-glucopyranoside	No match	N/A	N/A
8,15-dihydroxy-2-oxo-1(10),3,11(13)-guaiatrien-12,6-olide; (5alpha,6alpha,8alpha)-form	No match	N/A	N/A
8,15-dihydroxy-2-oxo-1(10),3,11(13)-guaiatrien-12,6-olide; (5alpha,6alpha,8alpha)-form, 11beta,13-dihydro, 8-o-(2-methylpropenoyl)	No match	N/A	N/A
8,15-dihydroxy-2-oxo-1(10),3,11(13)-guaiatrien-12,6-olide; (5alpha,6alpha,8alpha)-form, 8-o-(4-hydroxyphenylacetyl)	No match	N/A	N/A
15-hydroxy-2-oxo-1(10),3-guaiadien-12,6-olide; (5alpha,6alpha,11alpha)-form, 11,13-didehydro	No match	N/A	N/A
20(30)-taraxasten-3-ol; 3beta-form, ac	No match	N/A	N/A
Lactuside A	No match	N/A	N/A
11beta,13-Dihydro-8-deoxylactucin	No match	N/A	N/A
Cichoriin	DB13155	Esculin	0.931818
Morphine	DB00295	Morphine	1
Morphine	DB00318	Codeine	0.759259
Lactupicrin	No match	N/A	N/A
Esculin	DB13155	Esculin	1
beta-Amyrin	No match	N/A	N/A
Hyoscyamine	DB00424	Hyoscyamine	1
Hyoscyamine	DB00572	Atropine	1
Taraxasterol	No match	N/A	N/A
beta-amyrin	No match	N/A	N/A
caoutchouc	No match	N/A	N/A
germanicol	No match	N/A	N/A
hyoscyamine	DB00424	Hyoscyamine	1
hyoscyamine	DB00572	Atropine	1
lactucerin	N/A	N/A	N/A
lactucerols	N/A	N/A	N/A
lactucic-acid	N/A	N/A	N/A
lactucin	No match	N/A	N/A
lactupicrin	No match	N/A	N/A
malic-acid	No match	N/A	N/A
mannitol	DB00742	Mannitol	1
mannitol	DB01638	Sorbitol	1
oxalic-acid	N/A	N/A	N/A
squalene	DB11460	Squalene	1
squalene	DB14183	Geraniol	0.714286
taraxasterol	No match	N/A	N/A
8-deoxylactucin	No match	N/A	N/A
lactucin	No match	N/A	N/A
lactucopicrin	No match	N/A	N/A
(+)-picriside b	N/A	N/A	N/A
ixerin f	No match	N/A	N/A
jacquinelin	No match	N/A	N/A
crepidiaside b	No match	N/A	N/A
11beta,13-dihydroglucozaluzanin c	No match	N/A	N/A
11beta,13-dihydrolactucin	No match	N/A	N/A
cichorioside b	No match	N/A	N/A
11beta,13-dihydrolactucopicrin	No match	N/A	N/A
2,11-dihydroxy-4-eudesmen-3-one; 2 alpha-form	No match	N/A	N/A
6,11-dihydroxy-4-eudesmen-3-one; 6 alpha-form	No match	N/A	N/A
6,11-dihydroxy-4-eudesmen-3-one; 6 beta-form	No match	N/A	N/A
4,11-eudesmadien-3-ol; 3 alpha-form, 11,12-dihydro, 11-hydroxy, 3-ketone	No match	N/A	N/A
11-hydroxy-1(10)-germacren-3-one; 1(10)e-form	No match	N/A	N/A
3-hydroxy-1-(4-hydroxyphenyl)-1-propanone	No match	N/A	N/A
8,8'-lignan-3,3',4,4',8,9,9'-heptol; (8s,8's)-form, 3,3'-di-me ether	No match	N/A	N/A
3,3',4,4',8-pentahydroxy-8,8'-lignan-9,9'-olide; (8s,8's)-form, 3,3'-di-me ether	No match	N/A	N/A
3,3',4,4',8-pentahydroxy-8,8'-lignan-9,9'-olide; (8s,8's)-form, 3,3'-di-me ether, 9 xi-alcohol (lactol)	No match	N/A	N/A
(-)-nortrachelogenin	No match	N/A	N/A
(+)-germacrenone	No match	N/A	N/A
(+)-alpha-carissanol	No match	N/A	N/A
(+)-6alpha-carissanol	No match	N/A	N/A
(+)-6beta-carissanol	N/A	N/A	N/A
3,4'-dihydroxypropiophenone	No match	N/A	N/A
carissanol	No match	N/A	N/A
3,8,9,10-tetrahydroxy-1-oxo-11(13)-germacren-12,6-olide; (3 alpha,4 alphah,6 alpha,8 beta,9 alpha,10 beta)-form, 8-angeloyl, 9-ac	No match	N/A	N/A
3,8,9,10-tetrahydroxy-1-oxo-11(13)-germacren-12,6-olide; (3 alpha,4 alphah,6 alpha,8 beta,9 alpha,10 beta)-form, 8-angeloyl, 9-(2-methylbutanoyl)	No match	N/A	N/A
5-hydroxy-7,4'-dimethoxyflavone	No match	N/A	N/A
luteolin 3',4'-dimethyl ether	No match	N/A	N/A
5-hydroxy-7,3',4'-trimethoxyflavone	No match	N/A	N/A
1,12:3,4-diepoxy-6-cembrene-8,11-diol; (1s,3r,4r,6e,8r,11s,12r)-form, 11-ac	No match	N/A	N/A
3,11-dihydroxy-12-ursen-24-oic acid; (3 alpha,11 alpha)-form, 11-et ether	No match	N/A	N/A
1,12-epoxy-3,8-cembradiene-7,11-diol; (1s,3e,7r,8z,11s,12r)-form, 11-ac	No match	N/A	N/A
1,12-epoxy-3,8(19)-cembradiene-7,11-diol; (1s,3e,7s,11s,12r)-form, 11-ac	No match	N/A	N/A
1,12-epoxy-4(18),7-cembradiene-3,11-diol; (1s,3r,7e,11s,12r)-form	No match	N/A	N/A
1,12-epoxy-2,4,7-cembratrien-11-ol; (1r,2e,4z,7e,11s,12r)-form	No match	N/A	N/A
3-hydroxy-12,20(29)-lupadien-24-oic acid; 3 alpha-form, 3-ac	No match	N/A	N/A
3-hydroxy-5,12-ursadien-24-oic acid; 3 alpha-form, 3-ac	No match	N/A	N/A
7-hydroxy-12-ursen-3-one; 7 beta-form	No match	N/A	N/A
Myrtenol	No match	N/A	N/A
Octanal	No match	N/A	N/A
Carvacrol	No match	N/A	N/A
Geranylacetone	DB11460	Squalene	0.727273
Pinocarvone	No match	N/A	N/A
2-Acetyl-5-methylfuran	No match	N/A	N/A
2-(4-Methylphenyl)propan-2-ol	No match	N/A	N/A
Piperitenone	No match	N/A	N/A
Myrcene	No match	N/A	N/A
Isoamyl acetate	No match	N/A	N/A
Eugenol	DB09086	Eugenol	1
4-Isopropylbenzaldehyde	No match	N/A	N/A
gamma-Terpinene	No match	N/A	N/A
Verbenone	No match	N/A	N/A
Selina-4(15),7(11)-diene	No match	N/A	N/A
beta-Boswellic acid	No match	N/A	N/A
2-Ethylfuran	No match	N/A	N/A
3-Octen-2-one	No match	N/A	N/A
p-Cymene	No match	N/A	N/A
4'-Methoxyacetophenone	No match	N/A	N/A
Safranal	No match	N/A	N/A
Myrtenal	No match	N/A	N/A
Perillene	No match	N/A	N/A
2-Methyl-3-buten-2-OL	No match	N/A	N/A
Carvacrol methyl ether	No match	N/A	N/A
Hexyl acetate	No match	N/A	N/A
1-Octanol	DB00632	Docosanol	1
1-Octanol	DB09494	Cetyl alcohol	1
alpha-Boswellic acid	No match	N/A	N/A
alpha-Guaiene	No match	N/A	N/A
6,6-Dimethylbicyclo[3.1.1]heptan-2-one	No match	N/A	N/A
p-Tolyl acetate	No match	N/A	N/A
Myrtenyl acetate	No match	N/A	N/A
Benzaldehyde	No match	N/A	N/A
beta-Elemene	No match	N/A	N/A
beta-Cadinene	No match	N/A	N/A
3-Carene	No match	N/A	N/A
4-Carvomenthenol	No match	N/A	N/A
alpha-Terpinyl acetate	No match	N/A	N/A
beta-Eudesmol	No match	N/A	N/A
(1R)-2-methyl-5-propan-2-ylbicyclo[3.1.0]hex-2-ene	No match	N/A	N/A
Eremophilene	No match	N/A	N/A
d-Borneol	No match	N/A	N/A
Terpinolene	No match	N/A	N/A
alpha-Muurolene	No match	N/A	N/A
Humulene	No match	N/A	N/A
gamma-Muurolene	No match	N/A	N/A
(+)-gamma-Cadinene	No match	N/A	N/A
Humulene epoxide	No match	N/A	N/A
Elemol	No match	N/A	N/A
beta-Thujone	No match	N/A	N/A
gamma-Eudesmol	No match	N/A	N/A
(+)-delta-Cadinene	No match	N/A	N/A
(+)-beta-Phellandrene	No match	N/A	N/A
Carveol	No match	N/A	N/A
Camphor	DB01744	Camphor	1
Camphor	DB14156	Synthetic camphor	1
Linalool	No match	N/A	N/A
alpha-Pinene	No match	N/A	N/A
Carvone	No match	N/A	N/A
beta-Pinene	No match	N/A	N/A
Sabinene	No match	N/A	N/A
(1S,2S,6S,7R,8R)-1,3-dimethyl-8-propan-2-yltricyclo[4.4.0.02,7]dec-3-ene	N/A	N/A	N/A
Verbenol	No match	N/A	N/A
Sabinene hydrate	No match	N/A	N/A
(-)-alpha-Cadinol	No match	N/A	N/A
tau-Cadinol	No match	N/A	N/A
Caryophyllene oxide	No match	N/A	N/A
(Z)-beta-Ocimene	No match	N/A	N/A
delta-Elemene	No match	N/A	N/A
(-)-Globulol	No match	N/A	N/A
beta-Selinene	No match	N/A	N/A
Zizanene	No match	N/A	N/A
Caswell No. 264AB	No match	N/A	N/A
alpha-Phellandrene	No match	N/A	N/A
beta-Caryophyllene	No match	N/A	N/A
(E)-beta-ocimene	No match	N/A	N/A
Bornyl acetate	No match	N/A	N/A
Camphene	No match	N/A	N/A
Calamenene	No match	N/A	N/A
Limonene	No match	N/A	N/A
trans-Linalool oxide	No match	N/A	N/A
3-Pinanone	No match	N/A	N/A
(+)-cis-Sabinol	No match	N/A	N/A
alpha-Copaene	No match	N/A	N/A
2,6-Dimethyl-2-octene	No match	N/A	N/A
3-Methylbutyl 2-methylbutanoate	No match	N/A	N/A
Allo-Aromadendrene	No match	N/A	N/A
Viridiflorol	No match	N/A	N/A
trans-alpha-Bergamotene	No match	N/A	N/A
3-Methyl-2-(2-methylpropyl)furan	No match	N/A	N/A
Cubane-1-ol	N/A	N/A	N/A
p-Mentha-1,3-dien-8-ol	No match	N/A	N/A
2-Ethyl-5-methylfuran	No match	N/A	N/A
(s)-1-isopropyl-4,8,12-trimethylcyclotetradeca-3e,73,11e-trien-1-ol	N/A	N/A	N/A
1,8-cineol	No match	N/A	N/A
1-octanol	DB00632	Docosanol	1
1-octanol	DB09494	Cetyl alcohol	1
1-octyl-acetate	N/A	N/A	N/A
11-keto-alpha-boswellic-acid	N/A	N/A	N/A
11-keto-beta-boswellic-acid	N/A	N/A	N/A
3-acetyl-beta-boswellic-acid	N/A	N/A	N/A
3-acetyl-beta-boswellic-acid-methyl-ester	N/A	N/A	N/A
4,23-dihydroroburic-acid	N/A	N/A	N/A
4-o-methyl-glucuronic-acid	N/A	N/A	N/A
acetyl-11-keto-beta-boswellic-acid	No match	N/A	N/A
acetyl-alpha-boswellic-acid	N/A	N/A	N/A
acetyl-beta-boswellic-acid	N/A	N/A	N/A
allo-aromadendrene	No match	N/A	N/A
alpha-boswellic-acid	N/A	N/A	N/A
alpha-calacorene	No match	N/A	N/A
alpha-copaene	No match	N/A	N/A
alpha-cubebene	No match	N/A	N/A
alpha-guaiene	No match	N/A	N/A
alpha-gurjunene	No match	N/A	N/A
alpha-humulene	No match	N/A	N/A
alpha-muurolene	No match	N/A	N/A
alpha-phellandrene	No match	N/A	N/A
alpha-pinene	No match	N/A	N/A
alpha-selinene	No match	N/A	N/A
alpha-terpinene	No match	N/A	N/A
alpha-terpineol	No match	N/A	N/A
alpha-terpinyl-acetate	N/A	N/A	N/A
alpha-thujene	No match	N/A	N/A
alpha-ylangene	No match	N/A	N/A
anisaldehyde	No match	N/A	N/A
arabin	No match	N/A	N/A
arabinose	No match	N/A	N/A
aromadendrene	No match	N/A	N/A
bassorin	N/A	N/A	N/A
beta-1-cadinene	N/A	N/A	N/A
beta-boswellic-acid	N/A	N/A	N/A
beta-bourbonene	No match	N/A	N/A
beta-caryophyllene	No match	N/A	N/A
beta-copaene	No match	N/A	N/A
beta-elemene	No match	N/A	N/A
beta-guaiene	No match	N/A	N/A
beta-humulene	No match	N/A	N/A
beta-phellandrene	No match	N/A	N/A
beta-pinene	No match	N/A	N/A
beta-selinene	No match	N/A	N/A
beta-ylangene	No match	N/A	N/A
borneol	No match	N/A	N/A
borneol-acetate	N/A	N/A	N/A
cadinene	N/A	N/A	N/A
calamenene	No match	N/A	N/A
camphene	No match	N/A	N/A
carvone	No match	N/A	N/A
caryophyllene	No match	N/A	N/A
caryophyllene-oxide	N/A	N/A	N/A
cembrene	No match	N/A	N/A
cis-beta-ocimene	No match	N/A	N/A
citronellol-acetate	N/A	N/A	N/A
d-borneol	No match	N/A	N/A
decan-1-ol	DB00632	Docosanol	1
decan-1-ol	DB09494	Cetyl alcohol	1
decan-1-ol-acetate	N/A	N/A	N/A
delta-cadinene	No match	N/A	N/A
delta-elemene	No match	N/A	N/A
delta-guaiene	No match	N/A	N/A
dipentene	No match	N/A	N/A
ethyl-laurate	N/A	N/A	N/A
farnesane	No match	N/A	N/A
farnesene	No match	N/A	N/A
farnesol	DB11460	Squalene	0.761905
farnesol	DB14183	Geraniol	0.95
gamma-cadinene	No match	N/A	N/A
gamma-muurolene	No match	N/A	N/A
gamma-terpinene	No match	N/A	N/A
geraniol-acetate	N/A	N/A	N/A
hexan-1-ol-acetate	N/A	N/A	N/A
hexan-1-ol-hexanoate	N/A	N/A	N/A
hexyl-octanoate	N/A	N/A	N/A
homomyrcene	N/A	N/A	N/A
incensole	No match	N/A	N/A
incensole-acetate	N/A	N/A	N/A
incensole-oxide	N/A	N/A	N/A
isocembrene	No match	N/A	N/A
isoincensole	N/A	N/A	N/A
isoincensole-oxide	N/A	N/A	N/A
l-alpha-pinene	N/A	N/A	N/A
limonene	No match	N/A	N/A
linalool	No match	N/A	N/A
mucilage	N/A	N/A	N/A
myrcene	No match	N/A	N/A
nerol-acetate	N/A	N/A	N/A
o-acetyl-beta-boswellic-acid	N/A	N/A	N/A
o-methyl-anisole	No match	N/A	N/A
octan-1-ol	DB00632	Docosanol	1
octan-1-ol	DB09494	Cetyl alcohol	1
octan-1-ol-acetate	N/A	N/A	N/A
octanol	DB00632	Docosanol	1
octanol	DB09494	Cetyl alcohol	1
octyl-acetate	N/A	N/A	N/A
p-cymene	No match	N/A	N/A
p-mentha-1,4-dien-8-ol	No match	N/A	N/A
p-mentha-1,5-dien-7-ol	No match	N/A	N/A
phellandrene	N/A	N/A	N/A
sabinene	No match	N/A	N/A
selina-4,11-diene	No match	N/A	N/A
selina-5,7(11)-diene	N/A	N/A	N/A
terpenes	N/A	N/A	N/A
terpinen-4-ol	No match	N/A	N/A
terpinolene	No match	N/A	N/A
thujopsene	No match	N/A	N/A
trans-alpha-bergamotene	No match	N/A	N/A
trans-beta-ocimene	No match	N/A	N/A
trans-pinocarveol	No match	N/A	N/A
trans-verbenol	No match	N/A	N/A
verbenol	No match	N/A	N/A
verbenone	No match	N/A	N/A
pentylsedinine	No match	N/A	N/A
lobelamidine	N/A	N/A	N/A
lobeline	No match	N/A	N/A
neolobelamidine	N/A	N/A	N/A
1,2,3,4-tetrahydro-6,7-dimethoxy-1-methylisoquinoline; (±)-form, n-me	No match	N/A	N/A
beta-sitosterol	DB04540	Cholesterol	0.741379
chebulinic-acid	No match	N/A	N/A
corilagin	No match	N/A	N/A
ellagic-acid	No match	N/A	N/A
ethyl-gallate	No match	N/A	N/A
friedelin	No match	N/A	N/A
gallic-acid	No match	N/A	N/A
linoleic-acid	DB00132	alpha-Linolenic acid	0.793103
linoleic-acid	DB04224	Oleic Acid	0.884615
linoleic-acid	DB06689	Ethanolamine oleate	0.71875
linoleic-acid	DB13854	Gamolenic acid	0.961538
linoleic-acid	DB14104	Linoleic acid	1
oleic-acid	DB03017	Lauric acid	0.73913
oleic-acid	DB03193	Stearic acid	0.73913
oleic-acid	DB03796	Palmitic Acid	0.73913
oleic-acid	DB04224	Oleic Acid	1
oleic-acid	DB06689	Ethanolamine oleate	0.793103
oleic-acid	DB13854	Gamolenic acid	0.846154
oleic-acid	DB14104	Linoleic acid	0.884615
oxalic-acid	No match	N/A	N/A
palmitic-acid	DB00548	Azelaic acid	0.705882
palmitic-acid	DB03017	Lauric acid	1
palmitic-acid	DB03193	Stearic acid	1
palmitic-acid	DB03796	Palmitic Acid	1
palmitic-acid	DB04224	Oleic Acid	0.73913
stearic-acid	DB00548	Azelaic acid	0.705882
stearic-acid	DB03017	Lauric acid	1
stearic-acid	DB03193	Stearic acid	1
stearic-acid	DB03796	Palmitic Acid	1
stearic-acid	DB04224	Oleic Acid	0.73913
termilignan	No match	N/A	N/A
Bellericaside B	N/A	N/A	N/A
Celastrol	No match	N/A	N/A
Bellericoside	N/A	N/A	N/A
Chebulagic acid	No match	N/A	N/A
Bellericagenin B	No match	N/A	N/A
(4aS,6aR,6aR,6bR,7R,8aR,9R,10R,11R,12aR,14bS)-7,10,11-trihydroxy-9-(hydroxymethyl)-2,2,6a,6b,9,12a-hexamethyl-1,3,4,5,6,6a,7,8,8a,10,11,12,13,14b-tetradecahydropicene-4a-carboxylic acid	N/A	N/A	N/A
[(2S,3R,4S,5S,6R)-3,4,5-trihydroxy-6-(hydroxymethyl)oxan-2-yl] (4aS,6aR,6aR,6bR,7R,8aR,9R,10R,11R,12aR,14bS)-7,10,11-trihydroxy-9-(hydroxymethyl)-2,2,6a,6b,9,12a-hexamethyl-1,3,4,5,6,6a,7,8,8a,10,11,12,13,14b-tetradecahydropicene-4a-carboxylate	N/A	N/A	N/A
Ellagic acid	No match	N/A	N/A
Ethyl gallate	No match	N/A	N/A
beta-Glucogallin	No match	N/A	N/A
Mannitol	DB00742	Mannitol	1
Mannitol	DB01638	Sorbitol	1
Gallic acid	No match	N/A	N/A
7-Hydroxy-3',4'-methylenedioxyflavan	No match	N/A	N/A
(4aS,6aR,6aS,6bR,8aR,10R,11R,12aR,14bS)-10,11-dihydroxy-9,9-bis(hydroxymethyl)-2,2,6a,6b,12a-pentamethyl-1,3,4,5,6,6a,7,8,8a,10,11,12,13,14b-tetradecahydropicene-4a-carboxylic acid	N/A	N/A	N/A
Tetratriacontane	No match	N/A	N/A
Anolignan B	No match	N/A	N/A
Tritriacontan-9-one	No match	N/A	N/A
Tritriacontane	No match	N/A	N/A
Tannic acid	DB09372	Tannic acid	1
D-Galactose	No match	N/A	N/A
Arjungenin	No match	N/A	N/A
D-Glucose	No match	N/A	N/A
D-Fructose	No match	N/A	N/A
L-Rhamnose	No match	N/A	N/A
Palmitic acid	DB00548	Azelaic acid	0.705882
Palmitic acid	DB03017	Lauric acid	1
Palmitic acid	DB03193	Stearic acid	1
Palmitic acid	DB03796	Palmitic Acid	1
Palmitic acid	DB04224	Oleic Acid	0.73913
Ethyl acetate	No match	N/A	N/A
Oxalic acid	No match	N/A	N/A
[3-[Hydroxy-(2,3,4,5,6-pentahydroxycyclohexyl)oxyphosphoryl]oxy-2-octadecanoyloxypropyl] octadecanoate	N/A	N/A	N/A
1-(11Z-icosenoyl)-2-(9Z,12Z-octadecadienoyl)-sn-glycero-3-phosphoethanolamine	No match	N/A	N/A
1-Stearoyl-2-linoleoyl-sn-glycero-3-phosphatidylcholine	DB09114	Colfosceril palmitate	0.833333
1-Stearoyl-2-linoleoyl-sn-glycero-3-phosphatidylcholine	DB11283	DL-dimyristoylphosphatidylcholine	0.833333
1-Stearoyl-2-linoleoyl-sn-glycero-3-phosphatidylcholine	DB14099	1,2-Distearoyllecithin	0.833333
Oleic acid	DB03017	Lauric acid	0.73913
Oleic acid	DB03193	Stearic acid	0.73913
Oleic acid	DB03796	Palmitic Acid	0.73913
Oleic acid	DB04224	Oleic Acid	1
Oleic acid	DB06689	Ethanolamine oleate	0.793103
Oleic acid	DB13854	Gamolenic acid	0.846154
Oleic acid	DB14104	Linoleic acid	0.884615
Linoleic acid	DB00132	alpha-Linolenic acid	0.793103
Linoleic acid	DB04224	Oleic Acid	0.884615
Linoleic acid	DB06689	Ethanolamine oleate	0.71875
Linoleic acid	DB13854	Gamolenic acid	0.961538
Linoleic acid	DB14104	Linoleic acid	1
Chebulinic acid	No match	N/A	N/A
Chebulic acid	No match	N/A	N/A
Tomentosic acid	No match	N/A	N/A
arjunglucoside I	No match	N/A	N/A
3,6-digalloylglucose	N/A	N/A	N/A
7-hydroxy-3',4'-(methylenedioxy)-flavan	N/A	N/A	N/A
anoligan-b	N/A	N/A	N/A
arjungenin	No match	N/A	N/A
arjunglucoside i	No match	N/A	N/A
belleric acid	N/A	N/A	N/A
bellericagenin a	No match	N/A	N/A
bellericagenin b	No match	N/A	N/A
bellericanin	N/A	N/A	N/A
bellericaside a	N/A	N/A	N/A
bellericaside b	N/A	N/A	N/A
bellericoside	N/A	N/A	N/A
beta-glucogallin	No match	N/A	N/A
chebulic-acid	N/A	N/A	N/A
chebulinic-acid	N/A	N/A	N/A
corilagin	No match	N/A	N/A
dotriacontan-2-ol	No match	N/A	N/A
ellagic-acid	No match	N/A	N/A
ethyl-gallate	N/A	N/A	N/A
friedelin	No match	N/A	N/A
gallic-acid	No match	N/A	N/A
hentriacontan-16-one	No match	N/A	N/A
hexahydroxy-diphenacyl-heptahydroxy-diphenacylate	N/A	N/A	N/A
mannitol	DB00742	Mannitol	1
mannitol	DB01638	Sorbitol	1
mannose	No match	N/A	N/A
n-tetratriacontane	No match	N/A	N/A
n-tritriacontane	No match	N/A	N/A
oxalic-acid	N/A	N/A	N/A
phyllemblin	No match	N/A	N/A
saponin	No match	N/A	N/A
sugars	N/A	N/A	N/A
termilignan	No match	N/A	N/A
thannilignan	No match	N/A	N/A
tritriacontan-9-one	No match	N/A	N/A
festuclavine	No match	N/A	N/A
3-hydroxyergost-5-en-11-one; 3 beta-form, 3-o- beta-d-glucopyranoside	No match	N/A	N/A
lysergene; (r)-form	No match	N/A	N/A
lysergol; 8-epimer	No match	N/A	N/A
molliclavine	No match	N/A	N/A
setoclavine; (+)-form	No match	N/A	N/A
setoclavine; (+)-form, 8-epimer	No match	N/A	N/A
chanoclavine	No match	N/A	N/A
ergine	No match	N/A	N/A
ergonovine	DB00353	Methylergometrine	0.806452
ergonovine	DB01253	Ergometrine	1
isoergine	No match	N/A	N/A
lysergic-acid-amides	N/A	N/A	N/A
penniclavine	No match	N/A	N/A
strychnine	No match	N/A	N/A
agroclavin	No match	N/A	N/A
chanoclavine-i	No match	N/A	N/A
elymoclavine	No match	N/A	N/A
ergine	No match	N/A	N/A
ergotamine	DB00696	Ergotamine	1
festuclavin	No match	N/A	N/A
setoclavine	No match	N/A	N/A
penniclavine	No match	N/A	N/A
lysergic acid alpha-hydroxyethylamide	DB00353	Methylergometrine	0.758065
lysergic acid alpha-hydroxyethylamide	DB01253	Ergometrine	0.813559
d-lysergic acid	No match	N/A	N/A
2,16,17-kauranetriol; (ent-2 alpha,16 beta)-form, 2,17-di-o- beta-d-glucopyranoside	No match	N/A	N/A
6,16,17-kauranetriol; (ent-6 alpha,16 beta)-form	No match	N/A	N/A
6,16,17-kauranetriol; (ent-6 alpha,16 beta)-form, glycoside	N/A	N/A	N/A
16,17,19-kauranetriol; (ent-16 alphaoh)-form, 17,19-di-o- beta-d-glucopyranoside	No match	N/A	N/A
16,17,19-kauranetriol; (ent-16 betaoh)-form	No match	N/A	N/A
16,17,19-kauranetriol; (ent-16 betaoh)-form, 17,19-di-o- beta-d-glucopyranoside	No match	N/A	N/A
1-eicosanol; octadecanoyl	No match	N/A	N/A
Kaempferol	No match	N/A	N/A
Syringic acid	No match	N/A	N/A
2,5-Dihydroxybenzoic acid	No match	N/A	N/A
1-Triacontanol	DB00632	Docosanol	1
1-Triacontanol	DB09494	Cetyl alcohol	1
Triacontyl hexacosanoate	No match	N/A	N/A
Vanillic acid	No match	N/A	N/A
Triacontane	No match	N/A	N/A
Tritriacontane	No match	N/A	N/A
Acacetin-7-O-beta-D-galactopyranoside	No match	N/A	N/A
Ferulic acid	DB11672	Curcumin	0.742857
Clionasterol	DB04540	Cholesterol	0.741379
beta-Sitosterol	DB04540	Cholesterol	0.741379
Umbelliferone	No match	N/A	N/A
Taraxerol acetate	No match	N/A	N/A
Scoparone	No match	N/A	N/A
beta-sitosterol-3-O-beta-d-glucoside	No match	N/A	N/A
Galactomannan	DB04465	Lactose	0.794118
Ergoline	No match	N/A	N/A
D-Galactose	No match	N/A	N/A
D-Mannose	No match	N/A	N/A
4-Propylphenol	No match	N/A	N/A
4',4''',5,5'',7,7''-hexahydroxy-8,8''-biflavone; ( xi)-form, 7,7''-di-me ether	No match	N/A	N/A
O-Cymene	No match	N/A	N/A
2-(4-Methylphenyl)propan-2-ol	No match	N/A	N/A
Myrcene	No match	N/A	N/A
alpha-Fenchene	No match	N/A	N/A
gamma-Terpinene	No match	N/A	N/A
Manool	No match	N/A	N/A
Verbenone	No match	N/A	N/A
1-Octen-3-OL	No match	N/A	N/A
Germacrene B	No match	N/A	N/A
p-Cymene	No match	N/A	N/A
Methyl geranate	No match	N/A	N/A
Tricyclene	No match	N/A	N/A
alpha,alpha-Dimethyl-4-methylenecyclohexanemethanol	No match	N/A	N/A
Linalyl acetate	No match	N/A	N/A
Carvacrol methyl ether	No match	N/A	N/A
Widdrol	No match	N/A	N/A
beta-Cubebene	No match	N/A	N/A
Hinokiic acid	No match	N/A	N/A
epi-Cubebol	No match	N/A	N/A
Oplopanone	No match	N/A	N/A
Bulnesol	No match	N/A	N/A
beta-Oplopenone	No match	N/A	N/A
2-(3-Methylphenyl)propan-2-ol	No match	N/A	N/A
Methyl citronellate	No match	N/A	N/A
Naphthalene	No match	N/A	N/A
Isoterpinolene	No match	N/A	N/A
Myrtenyl acetate	No match	N/A	N/A
p-Mentha-1,5-dien-8-ol	No match	N/A	N/A
Eucalyptol	No match	N/A	N/A
beta-Elemene	No match	N/A	N/A
Hinokiol	No match	N/A	N/A
beta-Cadinene	No match	N/A	N/A
Abieta-7,13-diene	No match	N/A	N/A
Abietatriene	No match	N/A	N/A
3-Cyclohexen-1-ol, 4-methyl-1-(1-methylethyl)-, acetate	No match	N/A	N/A
8alpha-Acetoxyelemol	No match	N/A	N/A
(1R,4S)-1,6-dimethyl-4-propan-2-yl-1,2,3,4,4a,7-hexahydronaphthalene	N/A	N/A	N/A
3-Carene	No match	N/A	N/A
4-Carvomenthenol	No match	N/A	N/A
alpha-Terpinyl acetate	No match	N/A	N/A
beta-Eudesmol	No match	N/A	N/A
(1R)-2-methyl-5-propan-2-ylbicyclo[3.1.0]hex-2-ene	No match	N/A	N/A
Germacra-1(10),5-dien-4-ol	No match	N/A	N/A
(S,1Z,6Z)-8-Isopropyl-1-methyl-5-methylenecyclodeca-1,6-diene	No match	N/A	N/A
Terpinolene	No match	N/A	N/A
alpha-Terpinene	No match	N/A	N/A
Geranyl acetate	No match	N/A	N/A
alpha-Muurolene	No match	N/A	N/A
(+)-alpha-Cadinene	No match	N/A	N/A
alpha-Eudesmol	No match	N/A	N/A
Humulene	No match	N/A	N/A
gamma-Muurolene	No match	N/A	N/A
(+)-gamma-Cadinene	No match	N/A	N/A
Elemol	No match	N/A	N/A
gamma-Eudesmol	No match	N/A	N/A
(+)-delta-Cadinene	No match	N/A	N/A
(+)-beta-Phellandrene	No match	N/A	N/A
Linalool	No match	N/A	N/A
alpha-Pinene	No match	N/A	N/A
Citronellol	No match	N/A	N/A
beta-Pinene	No match	N/A	N/A
alpha-Terpineol	No match	N/A	N/A
Sabinene	No match	N/A	N/A
(+)-trans-Piperitenol	No match	N/A	N/A
(-)-alpha-Cadinol	No match	N/A	N/A
Selin-11-en-4alpha-ol	No match	N/A	N/A
Caryophyllene oxide	No match	N/A	N/A
(Z)-beta-Ocimene	No match	N/A	N/A
2-Furanmethanol, 5-ethenyltetrahydro-alpha,alpha,5-trimethyl-, cis-	No match	N/A	N/A
(Z)-p-Menth-2-en-1-ol	No match	N/A	N/A
1,10-Di-epcubenol	No match	N/A	N/A
Sylvestrene	No match	N/A	N/A
Cedr-8-ene	No match	N/A	N/A
Caswell No. 264AB	No match	N/A	N/A
alpha-Phellandrene	No match	N/A	N/A
beta-Caryophyllene	No match	N/A	N/A
(E)-beta-ocimene	No match	N/A	N/A
Bornyl acetate	No match	N/A	N/A
Camphene	No match	N/A	N/A
Cedrol	No match	N/A	N/A
Calamenene	No match	N/A	N/A
2-Cyclohexen-1-ol, 3-methyl-6-(1-methylethyl)-, (1R,6S)-rel-	No match	N/A	N/A
cis-Sabinene hydrate	No match	N/A	N/A
1-Isopropyl-4,7-dimethyl-1,3,4,5,6,8a-hexahydro-4a(2H)-naphthalenol	No match	N/A	N/A
Cedrelanol	No match	N/A	N/A
Limonene	No match	N/A	N/A
Nerolidol	No match	N/A	N/A
Piperitone	No match	N/A	N/A
2-Cyclohexen-1-ol, 1-methyl-4-(1-methylethyl)-, trans-	No match	N/A	N/A
alpha-Copaene	No match	N/A	N/A
T-Muurolol	No match	N/A	N/A
trans-Sabinene hydrate	No match	N/A	N/A
Linalool oxide acetate (pyranoid)	No match	N/A	N/A
Sugiol	No match	N/A	N/A
Isocedrolic acid	N/A	N/A	N/A
Procerin	No match	N/A	N/A
(4aS,10aS)-7-hydroxy-1,1,4a-trimethyl-8-propan-2-yl-3,4,10,10a-tetrahydro-2H-phenanthren-9-one	N/A	N/A	N/A
8,14-Cedranoxide	No match	N/A	N/A
beta-Chamigrenic acid	No match	N/A	N/A
Cedrolic acid	N/A	N/A	N/A
beta-Sitosterol	DB04540	Cholesterol	0.741379
thujopsene	No match	N/A	N/A
7,7''-di-o-methylcupressuflavone	N/A	N/A	N/A
8-azabicyclo[3.2.1]octane-2,3-diol; (2r*,3s*)-form, n-me, 2-o-(1-methyl-2-pyrrolecarbonyl)	N/A	N/A	N/A
shepherdine; ( xi)-form, me ether, nb-me	No match	N/A	N/A
1,2,3,4-tetrahydro-2-methyl- beta -carboline	No match	N/A	N/A
1,2,3,4-tetrahydro-6-methoxy-2,9-dimethyl-beta-carboline	N/A	N/A	N/A
1,2,3,4-tetrahydro-6-methoxy-2-methyl-beta-carboline	N/A	N/A	N/A
5-methoxy-n,n-dimethyltryptamine	No match	N/A	N/A
5-methoxy-n-methyltryptamine	No match	N/A	N/A
bufotenine	No match	N/A	N/A
bufotenine-oxide	N/A	N/A	N/A
catechol	No match	N/A	N/A
homoorientine	N/A	N/A	N/A
leucoanthocyanin	N/A	N/A	N/A
leucopelargonidol	N/A	N/A	N/A
n,n-dimethyltryptamine	No match	N/A	N/A
n,n-dimethyltryptamine-oxide	N/A	N/A	N/A
n-methyltryptamine	No match	N/A	N/A
orientin	No match	N/A	N/A
saponaretin	No match	N/A	N/A
viterine	N/A	N/A	N/A
isoorientin	No match	N/A	N/A
isovitexin	No match	N/A	N/A
leucopelargonidin	No match	N/A	N/A
3,3',4',5,5',7-hexahydroxyflavone; 3-o-[3,4,5-trihydroxybenzoyl-( to 2)- alpha-l-rhamnopyranoside]	No match	N/A	N/A
3,3',4',5,5',7-hexahydroxyflavone; 3-o-[3,4,5-trihydroxybenzoyl-( to 4)-alpha-l-rhamnopyranoside]	No match	N/A	N/A
2-hydroxytryptamine; n2'-me	No match	N/A	N/A
n-methyltryptamine; nb-hydroxy	No match	N/A	N/A
indole-3-ethanol	No match	N/A	N/A
gramine	No match	N/A	N/A
kaempferol 3-o-sophoroside	No match	N/A	N/A
myricitrin	No match	N/A	N/A
desmanthin 1	No match	N/A	N/A
myricetin 3-(4''-galloylrhamnoside)	No match	N/A	N/A
2,4-bis(3-methyl-2-butenyl)-5-(2-phenylethenyl)-1,3-benzenediol	No match	N/A	N/A
4,6-bis(3-methyl-2-butenyl)-5-(2-phenylethenyl)-1,3-benzenediol	No match	N/A	N/A
2-(3-methyl-2-butenyl)-5-(2-phenylethenyl)-1,3-benzenediol; monodeoxy, me ether	No match	N/A	N/A
2-(3-methyl-2-butenyl)-5-(2-phenylethenyl)-1,3-benzenediol; mono-me ether	No match	N/A	N/A
3-hydroxy-4-isopentenyl-5-methoxystilbene	No match	N/A	N/A
longistyline c	N/A	N/A	N/A
longistylin b	N/A	N/A	N/A
rhynchosia pyramidalis alkaloid	N/A	N/A	N/A
genistein	No match	N/A	N/A
hydroxygenistein	No match	N/A	N/A
cajanin	No match	N/A	N/A
genistein	No match	N/A	N/A
(+)-gallocatechin	DB14086	Cianidanol	0.74359
ajugol	No match	N/A	N/A
ajugol; 8-ac	No match	N/A	N/A
9,13:15,16-diepoxy-8,19-dihydroxy-14-labden-7-one; (8 beta,9 alpha,13r)-form, 8,19-di-ac	No match	N/A	N/A
9,13:15,16-diepoxy-6,7,15-labdanetriol; (6 beta,7 beta,8 alpha,9 alpha,13r,15r)-form, 6-ketone, 15-me ether	No match	N/A	N/A
9,13:15,16-diepoxy-6,7,15-labdanetriol; (6 beta,7 beta,8 alpha,9 alpha,13r,15s)-form, 6-ketone, 15-et ether	No match	N/A	N/A
9,13:15,16-diepoxy-6,7,15-labdanetriol; (6 beta,7 beta,8 alpha,9 alpha,13r,15s)-form, 6-ketone, 15-me ether	No match	N/A	N/A
3-(3,4-dihydroxyphenyl)-2-propenoic acid; (e)-form, 4'-o-[ alpha-l-rhamnopyranosyl-(1 to4)- beta-d-glucopyranoside]	No match	N/A	N/A
15,16-epoxy-8,9,19-trihydroxy-13(16),14-labdadien-7-one; (8 beta,9 alpha)-form, 8-ac	No match	N/A	N/A
leocardin	No match	N/A	N/A
6,10,14-Trimethylpentadecan-2-one	No match	N/A	N/A
Geranylacetone	DB11460	Squalene	0.727273
3-Methylbutanal	No match	N/A	N/A
Octadecane	No match	N/A	N/A
Eugenol	DB09086	Eugenol	1
Bicyclogermacrene	No match	N/A	N/A
beta-Copaene	No match	N/A	N/A
(1S,6R,7R)-1-methyl-3-methylidene-8-propan-2-yltricyclo[4.4.0.02,7]decane	N/A	N/A	N/A
(-)-beta-Bourbonene	No match	N/A	N/A
Methyl linoleate	No match	N/A	N/A
Methyl linolenate	No match	N/A	N/A
1,3,3-Trimethyl-2-oxabicyclo[2.2.2]oct-5-ene	No match	N/A	N/A
1-Octen-3-OL	No match	N/A	N/A
1,4,4-Trimethyl-8-methylene-1,5-cycloundecadiene	No match	N/A	N/A
alpha-Ionone	No match	N/A	N/A
p-Cymene	No match	N/A	N/A
beta-Ionone	No match	N/A	N/A
Acetyleugenol	No match	N/A	N/A
Eicosane	No match	N/A	N/A
Phenylacetaldehyde	No match	N/A	N/A
Spathulenol	No match	N/A	N/A
Dibutyl phthalate	No match	N/A	N/A
2,4-Hexadienal	No match	N/A	N/A
Tetracosane	No match	N/A	N/A
Heptadecane	No match	N/A	N/A
Nonadecane	No match	N/A	N/A
Pentacosane	No match	N/A	N/A
Heneicosane	No match	N/A	N/A
Tricosane	No match	N/A	N/A
Presilphiperfolan-8-ol	No match	N/A	N/A
beta-Gurjunene	No match	N/A	N/A
Isoterpinolene	No match	N/A	N/A
p-Mentha-1,5-dien-8-ol	No match	N/A	N/A
Benzaldehyde	No match	N/A	N/A
Dodecane	No match	N/A	N/A
beta-Elemene	No match	N/A	N/A
Tetradecane	No match	N/A	N/A
Dihydroedulan I	No match	N/A	N/A
(2Z,6E)-Farnesyl acetate	No match	N/A	N/A
(S,1Z,6Z)-8-Isopropyl-1-methyl-5-methylenecyclodeca-1,6-diene	No match	N/A	N/A
Terpinolene	No match	N/A	N/A
cis,cis-Farnesol	DB11460	Squalene	0.761905
cis,cis-Farnesol	DB14183	Geraniol	0.95
(E,Z)-farnesol	DB11460	Squalene	0.761905
(E,Z)-farnesol	DB14183	Geraniol	0.95
cis-3-Hexenyl benzoate	No match	N/A	N/A
alpha-Eudesmol	No match	N/A	N/A
Humulene epoxide II	No match	N/A	N/A
Humulene	No match	N/A	N/A
Farnesyl acetate	No match	N/A	N/A
(+)-delta-Cadinene	No match	N/A	N/A
alpha-Pinene	No match	N/A	N/A
beta-Pinene	No match	N/A	N/A
(-)-Epicedrol	No match	N/A	N/A
(-)-alpha-Cadinol	No match	N/A	N/A
Selin-11-en-4alpha-ol	No match	N/A	N/A
Levomenol	DB13153	Levomenol	1
Caryophyllene oxide	No match	N/A	N/A
Phytol	No match	N/A	N/A
(Z)-beta-Ocimene	No match	N/A	N/A
trans-Sesquisabinene hydrate	No match	N/A	N/A
allo-Aromadendrene epoxide	No match	N/A	N/A
gamma-Elemene	No match	N/A	N/A
delta-Elemene	No match	N/A	N/A
trans-Muurola-4(14),5-diene	No match	N/A	N/A
beta-Selinene	No match	N/A	N/A
beta-Caryophyllene	No match	N/A	N/A
cis-Muurola-4(14),5-diene	No match	N/A	N/A
cis-Sabinene hydrate	No match	N/A	N/A
Cedrelanol	No match	N/A	N/A
Limonene	No match	N/A	N/A
Nerolidol	No match	N/A	N/A
alpha-Copaene	No match	N/A	N/A
T-Muurolol	No match	N/A	N/A
Oleanolic acid	No match	N/A	N/A
3-Octanol	No match	N/A	N/A
[(4aR)-7-methyl-1-[(2S,3R,4R,5S,6R)-3,4,5,6-tetrahydroxy-6-(hydroxymethyl)oxan-2-yl]oxy-4a,5,6,7a-tetrahydro-1H-cyclopenta[c]pyran-7-yl] acetate	No match	N/A	N/A
Citric acid	DB04272	Citric acid	1
Citric acid	DB09501	Ferric ammonium citrate	0.882353
Betaine	DB06756	Betaine	1
Ascorbic acid	DB00126	Ascorbic acid	1
Ascorbic acid	DB14490	Ferrous ascorbate	0.735294
(2S,3S,4R,5R,6S)-6-[[(4aS,7S,7aR)-7-hydroxy-7-methyl-4a,5,6,7a-tetrahydro-1H-cyclopenta[c]pyran-1-yl]oxy]-2-(hydroxymethyl)oxane-2,3,4,5-tetrol	No match	N/A	N/A
beta-Sitosterol	DB04540	Cholesterol	0.741379
Stigmasterol	No match	N/A	N/A
Cianidanol	DB14086	Cianidanol	1
Rutin	DB01698	Rutin	1
Quercitrin	DB01698	Rutin	0.836066
3-octanol	No match	N/A	N/A
411/	N/A	N/A	N/A
8-beta-acetoxy-9alpha,13alpha,15,16-biepoxy...labdanolide	N/A	N/A	N/A
ajugol	No match	N/A	N/A
ajugoside	No match	N/A	N/A
alkaloids	N/A	N/A	N/A
alpha-humulene	No match	N/A	N/A
alpha-pinene	No match	N/A	N/A
apigenin-glucoside	N/A	N/A	N/A
benzaldehyde	No match	N/A	N/A
beta-pinene	No match	N/A	N/A
bufenolide	N/A	N/A	N/A
caffeic-acid-4-rutinoside	N/A	N/A	N/A
caryophyllene	No match	N/A	N/A
catechin	DB14086	Cianidanol	1
genkwanin	No match	N/A	N/A
gluridosude	N/A	N/A	N/A
hyperoside	DB01698	Rutin	0.753846
isoquercitrin	DB01698	Rutin	0.753846
kaempferol-glucoside	N/A	N/A	N/A
leocardin	N/A	N/A	N/A
leonuride	No match	N/A	N/A
leonuridine	No match	N/A	N/A
leonurine	No match	N/A	N/A
limonene	No match	N/A	N/A
linalol	No match	N/A	N/A
malic-acid	No match	N/A	N/A
marrubiin	No match	N/A	N/A
oleanolic-acid	No match	N/A	N/A
pyrogallic-tannin	N/A	N/A	N/A
quercetin	No match	N/A	N/A
quercitrin	DB01698	Rutin	0.836066
quinqueloside	N/A	N/A	N/A
rutin	DB01698	Rutin	1
saponin	No match	N/A	N/A
stachydrine	No match	N/A	N/A
stachyose	DB02772	Sucrose	0.842105
stachyose	DB09146	Iron sucrose	0.744186
ursolic-acid	No match	N/A	N/A
quercimeritrin	No match	N/A	N/A
ajugoside	No match	N/A	N/A
19-hydroxygaleopsin	N/A	N/A	N/A
17(15 to 16)-abeo-6,7,12,16-tetrahydroxy-8,12-abietadiene-3,11,14-trione; (6 beta,7 alpha,16s)-form	No match	N/A	N/A
17(15 to 16),19(4 to 3)-bisabeo-6,12,17-trihydroxy-3,8,12-abietatriene-11,14-dione; 6 beta-form, 6,17-di-ac	No match	N/A	N/A
17(15 to 16),19(4 to 3)-bisabeo-6,12,17-trihydroxy-4(18),8,12-abietatriene-11,14-dione; (3 alpha,6 beta)-form, 17-ac	No match	N/A	N/A
13,17-cyclo-3,6,7,12,16-pentahydroxy-8-abietene-11,14-dione; (3 beta,6 beta,7 beta,12 alpha,13s,15r)-form, 3-ketone, 7,12,16-tri-ac	No match	N/A	N/A
13,17-cyclo-3,6,7,12,16-pentahydroxy-8-abietene-11,14-dione; (3 beta,6 beta,7 beta,12 alpha,13s,15r)-form, 7,12,16-tri-ac	No match	N/A	N/A
11,20:13,17-dicyclo-6,9,11,12,16-pentahydroxy-7-abietene-3,14-dione; (6 beta,9 alpha,11 alpha,12 alpha,13s,15r)-form, 12,16-di-ac	No match	N/A	N/A
12,16-epoxy-2,6,11,14,17-pentahydroxy-5,8,11,13-abietatetraen-7-one; (2 alpha,15r)-form, 2,17-di-ac	No match	N/A	N/A
6,7,12,16-tetrahydroxy-8,12-abietadiene-11,14-dione; (6 beta,7 alpha,15r)-form, 6,16-di-ac	No match	N/A	N/A
13,18,20-trihydroxy-1(15),3,7,11-cembratetraen-19,6-olide; (3z,6s,11e,13r)-form, tri-ac	No match	N/A	N/A
Coleon O	No match	N/A	N/A
Dotriacontane	No match	N/A	N/A
Hentriacontane	No match	N/A	N/A
Nonacosane	No match	N/A	N/A
Tritriacontane	No match	N/A	N/A
Pentatriacontane	No match	N/A	N/A
beta-Sitosterol	DB04540	Cholesterol	0.741379
Stigmasterol	No match	N/A	N/A
Pelargonidin 3-glucoside	No match	N/A	N/A
Rosmarinic acid	No match	N/A	N/A
Cyanin	No match	N/A	N/A
1-dotriacontanol	DB00632	Docosanol	1
1-dotriacontanol	DB09494	Cetyl alcohol	1
1-hexacosanol; tetracosanoyl	No match	N/A	N/A
7-hydroxygraveolone; (r)-form, angeloyl	No match	N/A	N/A
7-hydroxygraveolone; (r)-form, 3-methyl-2-butenoyl	No match	N/A	N/A
2',5,6,7-tetrahydroxyflavone; 7-o- beta -d-glucuronopyranoside	No match	N/A	N/A
2',5,6,7-tetrahydroxyflavone; 2'-me ether, 7-o- beta -d-glucuronopyranoside	No match	N/A	N/A
4,18:11,16:15,16-triepoxy-2,6,15,19-clerodanetetrol; (ent-2 alpha ,4 beta ,6 beta ,11r,13r,15ξ,16s)-form, 2-(2-methylbutanoyl), 6,19-di-ac	No match	N/A	N/A
4,18:11,16:15,16-triepoxy-14-clerodene-2,6,19-triol; (ent-2 alpha ,4 beta ,6 beta ,11r,13r,16r)-form, 2-(2-methylbutanoyl), 6,19-di-ac	No match	N/A	N/A
4,18:11,16:15,16-triepoxy-14-clerodene-2,6,19-triol; (ent-2 alpha ,4 beta ,6 beta ,11r,13r,16r)-form, tri-ac	No match	N/A	N/A
5,6,7-trihydroxyflavanone; (s)-form, 7-o- beta -d-glucuronopyranoside	No match	N/A	N/A
2-methyl-alkanes	N/A	N/A	N/A
3,9-dimethyl-alkanes	N/A	N/A	N/A
3-methyl-alkanes	N/A	N/A	N/A
ajugapitin	No match	N/A	N/A
alkanes	N/A	N/A	N/A
alpha-cubebene	No match	N/A	N/A
alpha-humulene	No match	N/A	N/A
apigenin	No match	N/A	N/A
beta-elemene	No match	N/A	N/A
calamenene	No match	N/A	N/A
caryophyllene	No match	N/A	N/A
catalpol	No match	N/A	N/A
d-cadinene	No match	N/A	N/A
delta-cadinene	No match	N/A	N/A
fiber(crude)	N/A	N/A	N/A
fiber(dietary)	N/A	N/A	N/A
gum	N/A	N/A	N/A
hispidulin	No match	N/A	N/A
humulene	No match	N/A	N/A
lignin	No match	N/A	N/A
limonene	No match	N/A	N/A
luteolin	No match	N/A	N/A
melatonin	DB01065	Melatonin	1
n-hentriacontane	No match	N/A	N/A
n-hentricontane	N/A	N/A	N/A
n-nonacosane	No match	N/A	N/A
n-pentatriacontane	No match	N/A	N/A
n-tritriacontane	No match	N/A	N/A
scutecyprol-a	N/A	N/A	N/A
scutelaterin-a	N/A	N/A	N/A
scutelaterin-b	N/A	N/A	N/A
scutelaterin-c	N/A	N/A	N/A
scutellarein	No match	N/A	N/A
scutellarin	No match	N/A	N/A
terpineol	No match	N/A	N/A
thiamine	DB00152	Thiamine	1
trans-beta-farnesene	No match	N/A	N/A
wax	No match	N/A	N/A
baicalein	No match	N/A	N/A
baicalin	No match	N/A	N/A
wogonin 7-glucoside	No match	N/A	N/A
scutelaterin a	No match	N/A	N/A
scutelaterin b	No match	N/A	N/A
scutelaterin c	No match	N/A	N/A
scuteflorin a	No match	N/A	N/A
scuteflorin b	No match	N/A	N/A
apiole	No match	N/A	N/A
3-(3,4-methylenedioxyphenyl)propenal	No match	N/A	N/A
5-(2-propenyl)-1,2,3-benzenetriol; 1,3-di-me ether	No match	N/A	N/A
5-(2-propenyl)-1,2,4-benzenetriol; 1,4-di-me ether	No match	N/A	N/A
safrole	No match	N/A	N/A
beta-Bisabolene	No match	N/A	N/A
2-Methylbenzaldehyde	No match	N/A	N/A
Elemicin	No match	N/A	N/A
Boldine	No match	N/A	N/A
Myristicin	No match	N/A	N/A
Myrcene	No match	N/A	N/A
Eugenol	DB09086	Eugenol	1
p-Cymene	No match	N/A	N/A
Methyleugenol	DB09086	Eugenol	0.709677
Estragole	No match	N/A	N/A
Cinnamolaurine	No match	N/A	N/A
Norcinnamolaurine	No match	N/A	N/A
Camphene hydrate	No match	N/A	N/A
Eucalyptol	No match	N/A	N/A
Laurolitsine	No match	N/A	N/A
4-Carvomenthenol	No match	N/A	N/A
beta-Eudesmol	No match	N/A	N/A
d-Borneol	No match	N/A	N/A
alpha-Eudesmol	No match	N/A	N/A
Anethole	DB15916	Anethole	1
(+)-delta-Cadinene	No match	N/A	N/A
Camphor	DB01744	Camphor	1
Camphor	DB14156	Synthetic camphor	1
Linalool	No match	N/A	N/A
alpha-Pinene	No match	N/A	N/A
Carvone	No match	N/A	N/A
beta-Pinene	No match	N/A	N/A
alpha-Fenchol	No match	N/A	N/A
alpha-Terpineol	No match	N/A	N/A
(1S,2S,6S,7R,8R)-1,3-dimethyl-8-propan-2-yltricyclo[4.4.0.02,7]dec-3-ene	N/A	N/A	N/A
Fenchone	No match	N/A	N/A
Camphene	No match	N/A	N/A
Calamenene	No match	N/A	N/A
Limonene	No match	N/A	N/A
Piperitone	No match	N/A	N/A
alpha-Copaene	No match	N/A	N/A
2,5-Dimethoxy-4-(2-propenyl)phenol	No match	N/A	N/A
1,6-Germacradien-5-ol	No match	N/A	N/A
6-Methyl-5-hepten-2-one	No match	N/A	N/A
alpha-Selinene	No match	N/A	N/A
alpha-Terpinene	No match	N/A	N/A
Humulene	No match	N/A	N/A
(3E,6Z)-3,7,11-trimethyldodeca-1,3,6,10-tetraene	No match	N/A	N/A
(Z)-beta-Ocimene	No match	N/A	N/A
(E)-beta-ocimene	No match	N/A	N/A
cis-Nerolidol	No match	N/A	N/A
Allo-Aromadendrene	No match	N/A	N/A
(e)-beta-ocimene	No match	N/A	N/A
(e,z)-alpha-farnesene	No match	N/A	N/A
(z)-beta-ocimene	No match	N/A	N/A
(z)-nerolidol	No match	N/A	N/A
1,6-germacradien-5-ol	No match	N/A	N/A
1,8-cineole	No match	N/A	N/A
4-allyl-1,2-(methylenedioxy)-benzene	N/A	N/A	N/A
5-methoxyeugenol	No match	N/A	N/A
6-methyl-5-hepten-2-one	No match	N/A	N/A
alkaloids	N/A	N/A	N/A
allo-aromadendrene	No match	N/A	N/A
alpha-copaene	No match	N/A	N/A
alpha-humulene	No match	N/A	N/A
alpha-phellandrene	No match	N/A	N/A
alpha-pinene	No match	N/A	N/A
alpha-selinene	No match	N/A	N/A
alpha-terpinene	No match	N/A	N/A
anethole	DB15916	Anethole	1
apiole	No match	N/A	N/A
aromadendrene	No match	N/A	N/A
asarone	No match	N/A	N/A
beta-caryophyllene	No match	N/A	N/A
beta-phellandrene	No match	N/A	N/A
beta-pinene	No match	N/A	N/A
beta-selinene	No match	N/A	N/A
boldine	No match	N/A	N/A
camphene	No match	N/A	N/A
camphor	DB01744	Camphor	1
camphor	DB14156	Synthetic camphor	1
capric-acid	N/A	N/A	N/A
caprylic-acid	DB00548	Azelaic acid	0.705882
caprylic-acid	DB03017	Lauric acid	1
caprylic-acid	DB03193	Stearic acid	1
caprylic-acid	DB03796	Palmitic Acid	1
caprylic-acid	DB04224	Oleic Acid	0.73913
caryophyllene	No match	N/A	N/A
cinnamolaurine	No match	N/A	N/A
citral	No match	N/A	N/A
coniferaldehyde	No match	N/A	N/A
copaene	No match	N/A	N/A
d-2,3-dihydroxy-1-(3,4-methylendioxyphenyl)-propane	N/A	N/A	N/A
d-camphor	DB01744	Camphor	1
d-camphor	DB14156	Synthetic camphor	1
d-phellandrene	No match	N/A	N/A
d-sesamin	No match	N/A	N/A
delta-cadinene	No match	N/A	N/A
desmethoxy-aschantin	N/A	N/A	N/A
elemicin	No match	N/A	N/A
eugenol	DB09086	Eugenol	1
gallium	No match	N/A	N/A
gamma-cadinene	No match	N/A	N/A
gamma-terpinene	No match	N/A	N/A
germacrene-d	No match	N/A	N/A
isoboldine	No match	N/A	N/A
l-menthone	No match	N/A	N/A
limonene	No match	N/A	N/A
linalool	No match	N/A	N/A
methyl-decanoate	N/A	N/A	N/A
mucilage	N/A	N/A	N/A
myrcene	No match	N/A	N/A
myristicin	No match	N/A	N/A
norboldine	No match	N/A	N/A
norcinnamolaurine	No match	N/A	N/A
p-cymene	No match	N/A	N/A
phellandrene	N/A	N/A	N/A
phlobaphen	N/A	N/A	N/A
piperonylacrolein	N/A	N/A	N/A
reticuline	No match	N/A	N/A
sabinene	No match	N/A	N/A
safrene	No match	N/A	N/A
safrole	No match	N/A	N/A
terpinen-4-ol	No match	N/A	N/A
terpinolene	No match	N/A	N/A
thujone	No match	N/A	N/A
(+)-boldine	No match	N/A	N/A
apiol	No match	N/A	N/A
3,4-methylenedioxycinnamaldehyde	No match	N/A	N/A
4-allyl-2,6-dimethoxyphenol	No match	N/A	N/A
4-allyl-2,5-dimethoxyphenol	No match	N/A	N/A
1-(3,4-dihydroxyphenyl)-2-hydroxy-1-propanone; (s)-form, 3'-me ether	No match	N/A	N/A
7a-methoxy-alpha-tocopherol	DB00163	Vitamin E	0.75
7a-methoxy-alpha-tocopherol	DB14476	DL-alpha-Tocopherol	0.75
1,20(30)-taraxastadien-3-one	No match	N/A	N/A
Pristane	No match	N/A	N/A
Cholesterol	DB04540	Cholesterol	1
Hentriacontane	No match	N/A	N/A
Phytane	No match	N/A	N/A
Nonacosane	No match	N/A	N/A
Stigmast-7-en-3-ol	No match	N/A	N/A
Campesterol	DB04540	Cholesterol	0.781818
beta-Sitosterol	DB04540	Cholesterol	0.741379
Stigmasterol	No match	N/A	N/A
Phenethylamine	No match	N/A	N/A
Hypaphorine	No match	N/A	N/A
Betaine	DB06756	Betaine	1
Choline	DB00122	Choline	1
Choline	DB09277	Choline C 11	0.923077
Choline	DB09563	Choline C-11	1
Vasicinol	No match	N/A	N/A
Cryptolepine	No match	N/A	N/A
Oxalic acid	No match	N/A	N/A
(3S)-3-hydroxy-2,3-dihydro-1H-pyrrolo[2,1-b]quinazolin-9-one	No match	N/A	N/A
Vasicine	No match	N/A	N/A
alpha-Amyrin	No match	N/A	N/A
Ephedrine	DB00852	Pseudoephedrine	1
Ephedrine	DB01364	Ephedrine	1
Ephedrine	DB14752	Racephedrine	1
20-Hydroxyecdysone	No match	N/A	N/A
Cholesteryl acetate	DB04540	Cholesterol	0.721311
Campesteryl acetate	No match	N/A	N/A
5alpha-Stigmast-7-en-3beta-ol, acetate	No match	N/A	N/A
Syringin	No match	N/A	N/A
Heraclenol	No match	N/A	N/A
Daucosterol	No match	N/A	N/A
vasicinone	No match	N/A	N/A
scopoletin	No match	N/A	N/A
3-o-methylquercetin	No match	N/A	N/A
(+)-blumenol a	No match	N/A	N/A
3,9-epoxy-p-mentha-1,4(8)-diene	No match	N/A	N/A
bn-ncc-3; 1,20-didehydro, 1''',2'''-dihydro, 1''' xi ,2'''-dihydroxy, 3'-me ester, 2''-o- beta-d-glucopyranoside	No match	N/A	N/A
bn-ncc-3; 1-epimer, 1''',2'''-dihydro, 1''' xi ,2'''-dihydroxy, 3'-me ester, 2''-o- beta-d-glucopyranoside	No match	N/A	N/A
bn-ncc-3; 1-epimer, 3'-me ester, 2''-o- beta-d-glucopyranoside	No match	N/A	N/A
Hexadecane	No match	N/A	N/A
Octanal	No match	N/A	N/A
6,10,14-Trimethylpentadecan-2-one	No match	N/A	N/A
Carvacrol	No match	N/A	N/A
Decane	No match	N/A	N/A
Geranylacetone	DB11460	Squalene	0.727273
3-Methylbutanal	No match	N/A	N/A
Heptacosane	No match	N/A	N/A
Octadecane	No match	N/A	N/A
Vanillin	No match	N/A	N/A
1-Penten-3-OL	No match	N/A	N/A
Himachalol	No match	N/A	N/A
Pentadecanoic acid	DB00548	Azelaic acid	0.705882
Pentadecanoic acid	DB03017	Lauric acid	1
Pentadecanoic acid	DB03193	Stearic acid	1
Pentadecanoic acid	DB03796	Palmitic Acid	1
Pentadecanoic acid	DB04224	Oleic Acid	0.73913
2-(4-Methylphenyl)propan-2-ol	No match	N/A	N/A
Benzyl Alcohol	DB06770	Benzyl alcohol	1
Tridecanal	No match	N/A	N/A
Methyl salicylate	DB09543	Methyl salicylate	1
Decanoic acid	DB00548	Azelaic acid	0.705882
Decanoic acid	DB03017	Lauric acid	1
Decanoic acid	DB03193	Stearic acid	1
Decanoic acid	DB03796	Palmitic Acid	1
Decanoic acid	DB04224	Oleic Acid	0.73913
Myristicin	No match	N/A	N/A
4-Methoxybenzaldehyde	No match	N/A	N/A
Myrcene	No match	N/A	N/A
Nonanal	No match	N/A	N/A
Eugenol	DB09086	Eugenol	1
2-Decenal	No match	N/A	N/A
gamma-Terpinene	No match	N/A	N/A
Hesperidin	DB04703	Hesperidin	1
Verbenone	No match	N/A	N/A
Quercetin	No match	N/A	N/A
1-Octen-3-OL	No match	N/A	N/A
p-Cymene	No match	N/A	N/A
2-Phenylethanol	No match	N/A	N/A
Safranal	No match	N/A	N/A
Hexanal	No match	N/A	N/A
Damascenone	No match	N/A	N/A
beta-Ionone	No match	N/A	N/A
Thymol	DB02513	Thymol	1
Methyleugenol	DB09086	Eugenol	0.709677
1,5,7-Octatrien-3-ol, 3,7-dimethyl-, (3R,5E)-	No match	N/A	N/A
Estragole	No match	N/A	N/A
Eicosane	No match	N/A	N/A
m-Xylene	No match	N/A	N/A
Decanal	No match	N/A	N/A
Indole	No match	N/A	N/A
Cumene	No match	N/A	N/A
2-Methylbutanoic acid	No match	N/A	N/A
Undecanal	No match	N/A	N/A
Heptanal	No match	N/A	N/A
Nonane	No match	N/A	N/A
Dodecanal	No match	N/A	N/A
Pentanal	No match	N/A	N/A
Palmitic acid	DB00548	Azelaic acid	0.705882
Palmitic acid	DB03017	Lauric acid	1
Palmitic acid	DB03193	Stearic acid	1
Palmitic acid	DB03796	Palmitic Acid	1
Palmitic acid	DB04224	Oleic Acid	0.73913
6-Methyl-5-hepten-2-one	No match	N/A	N/A
Hexanoic acid	DB03017	Lauric acid	0.941176
Hexanoic acid	DB03193	Stearic acid	0.941176
Hexanoic acid	DB03796	Palmitic Acid	0.941176
Phenylacetaldehyde	No match	N/A	N/A
Spathulenol	No match	N/A	N/A
Dibutyl phthalate	No match	N/A	N/A
1-Methyl-4-(prop-1-en-2-yl)benzene	No match	N/A	N/A
Lilac alcohol	No match	N/A	N/A
Hentriacontane	No match	N/A	N/A
Tetracosane	No match	N/A	N/A
Heptadecane	No match	N/A	N/A
Nonadecane	No match	N/A	N/A
Docosane	No match	N/A	N/A
Pentacosane	No match	N/A	N/A
Heneicosane	No match	N/A	N/A
Pentadecane	No match	N/A	N/A
Tridecane	No match	N/A	N/A
Nonacosane	No match	N/A	N/A
Tricosane	No match	N/A	N/A
3-Decanone	No match	N/A	N/A
Salvial-4(14)-en-1-one	No match	N/A	N/A
beta-Oplopenone	No match	N/A	N/A
Octadecanal	No match	N/A	N/A
Benzaldehyde	No match	N/A	N/A
Eucalyptol	No match	N/A	N/A
Benzyl benzoate	DB00676	Benzyl benzoate	1
Benzyl benzoate	DB14176	Benzylparaben	0.814815
Farnesylacetone	DB11460	Squalene	0.727273
Tiliroside	No match	N/A	N/A
trans-2,cis-6-Nonadienal	No match	N/A	N/A
Toluene	No match	N/A	N/A
Tetradecane	No match	N/A	N/A
Dihydroedulan I	No match	N/A	N/A
4-Carvomenthenol	No match	N/A	N/A
(1R)-2-methyl-5-propan-2-ylbicyclo[3.1.0]hex-2-ene	No match	N/A	N/A
2-Hexenal	No match	N/A	N/A
(S,1Z,6Z)-8-Isopropyl-1-methyl-5-methylenecyclodeca-1,6-diene	No match	N/A	N/A
d-Borneol	No match	N/A	N/A
Terpinolene	No match	N/A	N/A
Farnesol	DB11460	Squalene	0.761905
Farnesol	DB14183	Geraniol	0.95
alpha-Terpinene	No match	N/A	N/A
alpha-Muurolene	No match	N/A	N/A
cis-3-Hexenyl benzoate	No match	N/A	N/A
Humulene epoxide II	No match	N/A	N/A
Anethole	DB15916	Anethole	1
Chlorogenic acid	No match	N/A	N/A
Pulegone	No match	N/A	N/A
beta-Thujone	No match	N/A	N/A
cis-Thujone	No match	N/A	N/A
Caffeic acid	No match	N/A	N/A
(+)-delta-Cadinene	No match	N/A	N/A
(-)-trans-Carveol	No match	N/A	N/A
Camphor	DB01744	Camphor	1
Camphor	DB14156	Synthetic camphor	1
Linalool	No match	N/A	N/A
alpha-Pinene	No match	N/A	N/A
Diethyl phthalate	DB15576	Ethyl salicylate	0.769231
Carvone	No match	N/A	N/A
Nonanoic acid	DB00548	Azelaic acid	0.705882
Nonanoic acid	DB03017	Lauric acid	1
Nonanoic acid	DB03193	Stearic acid	1
Nonanoic acid	DB03796	Palmitic Acid	1
Nonanoic acid	DB04224	Oleic Acid	0.73913
alpha-Terpineol	No match	N/A	N/A
Caryophyllene oxide	No match	N/A	N/A
9,12-Octadecadienoic acid	DB00132	alpha-Linolenic acid	0.793103
9,12-Octadecadienoic acid	DB04224	Oleic Acid	0.884615
9,12-Octadecadienoic acid	DB06689	Ethanolamine oleate	0.71875
9,12-Octadecadienoic acid	DB13854	Gamolenic acid	0.961538
9,12-Octadecadienoic acid	DB14104	Linoleic acid	1
2-Furanmethanol, 5-ethenyltetrahydro-alpha,alpha,5-trimethyl-, cis-	No match	N/A	N/A
alpha-Calacorene	No match	N/A	N/A
(E,Z)-2,4-Decadienal	No match	N/A	N/A
Zizanene	No match	N/A	N/A
beta-Caryophyllene	No match	N/A	N/A
Camphene	No match	N/A	N/A
cis-Sabinene hydrate	No match	N/A	N/A
(S)-cis-Verbenol	No match	N/A	N/A
Geraniol	DB11460	Squalene	0.714286
Geraniol	DB14183	Geraniol	1
Kaur-16-ene	No match	N/A	N/A
Limonene	No match	N/A	N/A
trans-Linalool oxide	No match	N/A	N/A
Linoleic acid	DB00132	alpha-Linolenic acid	0.793103
Linoleic acid	DB04224	Oleic Acid	0.884615
Linoleic acid	DB06689	Ethanolamine oleate	0.71875
Linoleic acid	DB13854	Gamolenic acid	0.961538
Linoleic acid	DB14104	Linoleic acid	1
Menthol	DB00825	Levomenthol	1
Menthol	DB14123	Menthol	1
Menthone	No match	N/A	N/A
Nerolidol	No match	N/A	N/A
Piperitone	No match	N/A	N/A
alpha-Copaene	No match	N/A	N/A
T-Muurolol	No match	N/A	N/A
cis-3-Hexenyl phenylacetate	No match	N/A	N/A
Isobornyl acetate	No match	N/A	N/A
2-Hydroxypropyl 2-ethylhexanoate	No match	N/A	N/A
2-Cyclohexen-1-one, 3,5,5-trimethyl-4-methylene-	No match	N/A	N/A
3,7,11,15-Tetramethylhexadecan-1-ol	No match	N/A	N/A
Isopropyl dodecanoate	DB13966	Isopropyl myristate	1
1,4-Dichlorobenzene	No match	N/A	N/A
1,2-Dimethylpropyl 2-ethylhexanoate	No match	N/A	N/A
Isocyclocitral	No match	N/A	N/A
alpha-Ionone	No match	N/A	N/A
arachidic acid	DB00548	Azelaic acid	0.705882
arachidic acid	DB03017	Lauric acid	1
arachidic acid	DB03193	Stearic acid	1
arachidic acid	DB03796	Palmitic Acid	1
arachidic acid	DB04224	Oleic Acid	0.73913
myristic acid	DB00548	Azelaic acid	0.705882
myristic acid	DB03017	Lauric acid	1
myristic acid	DB03193	Stearic acid	1
myristic acid	DB03796	Palmitic Acid	1
myristic acid	DB04224	Oleic Acid	0.73913
oleic acid	DB03017	Lauric acid	0.73913
oleic acid	DB03193	Stearic acid	0.73913
oleic acid	DB03796	Palmitic Acid	0.73913
oleic acid	DB04224	Oleic Acid	1
oleic acid	DB06689	Ethanolamine oleate	0.793103
oleic acid	DB13854	Gamolenic acid	0.846154
oleic acid	DB14104	Linoleic acid	0.884615
palmitoleic acid	DB03017	Lauric acid	0.73913
palmitoleic acid	DB03193	Stearic acid	0.73913
palmitoleic acid	DB03796	Palmitic Acid	0.73913
palmitoleic acid	DB04224	Oleic Acid	1
palmitoleic acid	DB06689	Ethanolamine oleate	0.793103
palmitoleic acid	DB13854	Gamolenic acid	0.846154
palmitoleic acid	DB14104	Linoleic acid	0.884615
taraxerol	No match	N/A	N/A
alpha-linolenic acid	DB00132	alpha-Linolenic acid	1
alpha-linolenic acid	DB00159	Icosapent	0.851852
alpha-linolenic acid	DB03756	Doconexent	0.714286
alpha-linolenic acid	DB13854	Gamolenic acid	0.758621
alpha-linolenic acid	DB14104	Linoleic acid	0.793103
(r)-linden ether	N/A	N/A	N/A
2,7'-cyclo-8,8'-lignan-3,3',4,4',7'-pentol; (7'r,8r,8's)-form, 3,4:3',4'-bis(methylene) ether	No match	N/A	N/A
2,7'-cyclo-8,8'-lignan-3',4,4',5-tetrol; (7's,8r,8's)-form, 3',5-di-me ether	No match	N/A	N/A
2,7'-cyclo-8,8'-lignan-3',4,4',5-tetrol; (7's,8r,8's)-form, 3',4'-methylene, 5-me ether	No match	N/A	N/A
3-hydroxy-9-methoxypterocarpan	No match	N/A	N/A
3-hydroxy-8,9-methylenedioxypterocarpan; (6ar,12ar)-form	No match	N/A	N/A
8(17),13-labdadiene-3,15-diol; (ent-3 beta,13e)-form	No match	N/A	N/A
3,3',4',5,5',7-hexahydroxyflavylium(1+); 7-o-galactoside	No match	N/A	N/A
kaempferol 3-glycosides; diglycosides, 3-o-[ alpha-l-rhamnopyranosyl-(1 to 6)-[3,4,5-trihydroxybenzoyl-( to 2)]- beta-d-glucopyranoside]	No match	N/A	N/A
3,4-dihydroxybenzyl alcohol; 3-me ether, 4-o-beta-d-glucopyranoside	No match	N/A	N/A
2-hexyl-2-cyclopenten-1-one	No match	N/A	N/A
4-methylphenol; o-beta-d-glucopyranoside	DB11217	Arbutin	0.75
4-methylphenol; o-beta-d-glucopyranoside	DB14109	alpha-Arbutin	0.75
3,4,4'-trihydroxydiphenylmethane; 3-me ether	No match	N/A	N/A
3-Methylcyclopentanone	No match	N/A	N/A
2',4',6'-Trimethylacetophenone	No match	N/A	N/A
2'-Hydroxy-5'-methylacetophenone	No match	N/A	N/A
3-Methylbutanal	No match	N/A	N/A
Methyl 2-furoate	No match	N/A	N/A
2,4,6-Heptanetrione	No match	N/A	N/A
1-Hexadecanol	DB00632	Docosanol	1
1-Hexadecanol	DB09494	Cetyl alcohol	1
10-Methylicosane	No match	N/A	N/A
2,4-Decadienal	No match	N/A	N/A
3-Methyldocosane	No match	N/A	N/A
4-Hydroxy-3-methoxyphenylacetone	No match	N/A	N/A
1-Octen-3-OL	No match	N/A	N/A
2-Pentanol	No match	N/A	N/A
2-Phenylethanol	No match	N/A	N/A
2-Octen-4-ol	No match	N/A	N/A
1,3-Butanediol	DB14110	Butylene glycol	1
1-Tetradecanol	DB00632	Docosanol	1
1-Tetradecanol	DB09494	Cetyl alcohol	1
3-Methyleicosane	No match	N/A	N/A
Guaiacol	DB11359	Guaiacol	1
1,3-butanediol	DB14110	Butylene glycol	1
1-(4-hydroxy-3-methoxyphenyl)-2-propanone	No match	N/A	N/A
1-hexadecanol	DB00632	Docosanol	1
1-hexadecanol	DB09494	Cetyl alcohol	1
1-octen-3-ol	No match	N/A	N/A
1-tetradecanol	DB00632	Docosanol	1
1-tetradecanol	DB09494	Cetyl alcohol	1
10-methyleicosane	No match	N/A	N/A
2,4,6-heptanetrione	No match	N/A	N/A
2,4,6-trimethylacetophenone	No match	N/A	N/A
2,4-decadienal	No match	N/A	N/A
2-furancarboxylic-acid-methyl-ester	N/A	N/A	N/A
2-hydroxy-5-methyl-acetophenone	N/A	N/A	N/A
2-methoxy-phenol	DB11359	Guaiacol	1
2-methyl-3,5-dihydroxy-(4h)-pyran-4-one	N/A	N/A	N/A
2-octen-4-ol	No match	N/A	N/A
2-pentanol	No match	N/A	N/A
2-phenylethyl-alcohol	N/A	N/A	N/A
3-methyl-butanal	No match	N/A	N/A
3-methyl-cyclo-pentanone	N/A	N/A	N/A
3-methyldocosane	No match	N/A	N/A
3-methyleicosane	No match	N/A	N/A
3-methylhentriacontane	No match	N/A	N/A
3-methylheptadecane	No match	N/A	N/A
3-methylhexacosane	No match	N/A	N/A
3-methylnonadecane	No match	N/A	N/A
3-methylpentadecane	No match	N/A	N/A
3-methyltetracosane	No match	N/A	N/A
3-methyltritriacontane	No match	N/A	N/A
3-phenyl-propan-1-ol	No match	N/A	N/A
4,4-dimethyl-3-hydroxy-dihydro-2-(3h)-furanone	N/A	N/A	N/A
4-(4-hydroxyphenyl)-2-butanone	No match	N/A	N/A
4-(beta-d-glucosyl)-benzyl-2-isopropyltartrate	N/A	N/A	N/A
4-hydroxy-3-methoxy-acetophenone	N/A	N/A	N/A
4-hydroxy-3-methoxy-benzyl-alcohol	N/A	N/A	N/A
4-hydroxy-benzoic-acid	N/A	N/A	N/A
4-hydroxy-methyl-phenyl-beta-d-glucoside	N/A	N/A	N/A
4-hydroxybenzaldehyde	No match	N/A	N/A
5-(hydroxymethyl)-2-furancarboxaldehyde	No match	N/A	N/A
5-ethylhentriacontane	No match	N/A	N/A
5-ethylheptacosane	No match	N/A	N/A
5-ethylhexadecane	No match	N/A	N/A
5-ethylnonacosane	No match	N/A	N/A
5-ethyloctadecane	No match	N/A	N/A
5-ethylpentacosane	No match	N/A	N/A
5-ethyltetradecane	No match	N/A	N/A
5-ethyltritriacontane	No match	N/A	N/A
5-methy-tetrahydro-2-furanmethanol	N/A	N/A	N/A
5-methyl-2-furancarboxaldehyde	No match	N/A	N/A
5-methyl-furfural	No match	N/A	N/A
5-methyl-tetrahydro-2-furanmethanol	N/A	N/A	N/A
6,10,14-trimethyl-2-pentadecanone	No match	N/A	N/A
6-methyl-3,5-dihydroxy-2,3-dihydro-(4h)-pyran-4-one	N/A	N/A	N/A
7-nonalactone	N/A	N/A	N/A
acetic-acid	DB03166	Acetic acid	1
acetophenone	No match	N/A	N/A
anisaldehyde	No match	N/A	N/A
anisic-acid	N/A	N/A	N/A
anisic-acid-methyl-ester	N/A	N/A	N/A
anisic-alcohol	N/A	N/A	N/A
anisyl-alcohol	N/A	N/A	N/A
anisyl-ethyl-ether	N/A	N/A	N/A
anisylacetate	N/A	N/A	N/A
benzaldehyde	No match	N/A	N/A
benzoic-acid	DB03793	Benzoic acid	1
benzoic-acid-methyl-ester	N/A	N/A	N/A
benzothiazole	No match	N/A	N/A
benzyl-alcohol	DB06770	Benzyl alcohol	1
bis-(4-(beta-d-glucosyl)-benzyl)-2-(1-methyl-propyl)-tartrate	N/A	N/A	N/A
calcium-oxalate	N/A	N/A	N/A
caprinic-acid-ester	N/A	N/A	N/A
carbohydrate	N/A	N/A	N/A
catechin	DB14086	Cianidanol	1
catechol	No match	N/A	N/A
cinnamaldehyde	DB14184	Cinnamaldehyde	1
cinnamic-acid-ethyl-ester	N/A	N/A	N/A
cinnamic-alcohol	N/A	N/A	N/A
cinnamyl-alcohol	DB14186	Cinnamyl alcohol	1
cis-cinnamic-acid-methyl-ester	N/A	N/A	N/A
cis-methyl-cinnamate	N/A	N/A	N/A
cis-vitispirane	No match	N/A	N/A
coumarin	No match	N/A	N/A
creosol	No match	N/A	N/A
cresol	N/A	N/A	N/A
deca-2-4-dien-1-al	N/A	N/A	N/A
decan-1-ol	DB00632	Docosanol	1
decan-1-ol	DB09494	Cetyl alcohol	1
diacetyl	No match	N/A	N/A
dihydroactinidiolide	No match	N/A	N/A
docos-1-ene	No match	N/A	N/A
docosane	No match	N/A	N/A
dotriacont-1-ene	No match	N/A	N/A
eicos-1-ene	No match	N/A	N/A
eicosane	No match	N/A	N/A
ethyl-palmitate	N/A	N/A	N/A
ethyl-vanillate	N/A	N/A	N/A
ethyl-vanillin	No match	N/A	N/A
eugenol	DB09086	Eugenol	1
ferulic-acid	DB11672	Curcumin	0.742857
formic-acid	N/A	N/A	N/A
furfural	No match	N/A	N/A
furfurol	N/A	N/A	N/A
gamma-hexalactone	No match	N/A	N/A
gamma-nonalactone	No match	N/A	N/A
gamma-octalactone	No match	N/A	N/A
gamma-undecalactone	No match	N/A	N/A
glucovanillic-acid	N/A	N/A	N/A
glucovanillin	No match	N/A	N/A
glucovanillyl-alcohol	N/A	N/A	N/A
guaiacol	DB11359	Guaiacol	1
heneicosane	No match	N/A	N/A
hentriacont-1-ene	No match	N/A	N/A
heptacos-1-ene	No match	N/A	N/A
heptadecanoic-acid	N/A	N/A	N/A
heptanoic-acid	DB00548	Azelaic acid	0.705882
heptanoic-acid	DB03017	Lauric acid	1
heptanoic-acid	DB03193	Stearic acid	1
heptanoic-acid	DB03796	Palmitic Acid	1
heptanoic-acid	DB04224	Oleic Acid	0.73913
hexacosane	No match	N/A	N/A
hexadec-1-ene	No match	N/A	N/A
hexadecan-2-one	No match	N/A	N/A
hexan-1-ol	DB00632	Docosanol	1
hexan-1-ol	DB09494	Cetyl alcohol	1
isobutyric-acid	N/A	N/A	N/A
limonene	No match	N/A	N/A
malic-acid	No match	N/A	N/A
methyl-acetate	No match	N/A	N/A
methyl-anisate	N/A	N/A	N/A
methyl-linoleate	N/A	N/A	N/A
methyl-palmitate	N/A	N/A	N/A
methyl-vanillate	N/A	N/A	N/A
n-caprylic-acidester	N/A	N/A	N/A
n-docosane	No match	N/A	N/A
n-dotriacontane	No match	N/A	N/A
n-eicosane	No match	N/A	N/A
n-heneicosane	No match	N/A	N/A
n-hentriacontane	No match	N/A	N/A
n-heptacosane	No match	N/A	N/A
n-heptadecane	No match	N/A	N/A
n-hexacosane	No match	N/A	N/A
n-hexadecane	No match	N/A	N/A
n-hexatriacontane	No match	N/A	N/A
n-nonacosane	No match	N/A	N/A
n-nonadecane	No match	N/A	N/A
n-octacosane	No match	N/A	N/A
n-octadecane	No match	N/A	N/A
n-pentacosane	No match	N/A	N/A
n-pentadecane	No match	N/A	N/A
n-pentatriacontane	No match	N/A	N/A
n-tetracosane	No match	N/A	N/A
n-tetradecane	No match	N/A	N/A
n-tetratriacontane	No match	N/A	N/A
n-triacontane	No match	N/A	N/A
n-tricosane	No match	N/A	N/A
n-tritriacontane	No match	N/A	N/A
naphthalene	No match	N/A	N/A
nonacos-1-ene	No match	N/A	N/A
nonanal	No match	N/A	N/A
nonanoic-acid	N/A	N/A	N/A
o-coumaric-acid	N/A	N/A	N/A
oct-1-en-3-ol	No match	N/A	N/A
octadec-1-ene	No match	N/A	N/A
octan-1-ol	DB00632	Docosanol	1
octan-1-ol	DB09494	Cetyl alcohol	1
octanoic-acid	N/A	N/A	N/A
oxalic-acid	N/A	N/A	N/A
p-cresol	No match	N/A	N/A
p-cresol-methyl-ether	N/A	N/A	N/A
p-ethyl-guaiacol	N/A	N/A	N/A
p-hydroxy-benzoic-acid	N/A	N/A	N/A
p-hydroxy-benzyl-ethyl-ether	N/A	N/A	N/A
p-hydroxybenzaldehyde	No match	N/A	N/A
p-hydroxybenzyl-alcohol	N/A	N/A	N/A
p-hydroxybenzylmethylether	No match	N/A	N/A
p-hydroxymethyl-benzoate	N/A	N/A	N/A
p-hydrozybenzyl-methyl-ether	N/A	N/A	N/A
p-methoxybenzoic-acid	N/A	N/A	N/A
p-vinyl-guaiacol	N/A	N/A	N/A
pentacos-1-ene	No match	N/A	N/A
pentacosene	No match	N/A	N/A
pentadecanoic-acid	N/A	N/A	N/A
phenol	DB03255	Phenol	1
phenyl-acetaldehyde	No match	N/A	N/A
piperonal	No match	N/A	N/A
protocatechualdehyde	No match	N/A	N/A
protocatechuic-acid	N/A	N/A	N/A
salicylates	No match	N/A	N/A
salicylic-acid	DB00936	Salicylic acid	1
salicylic-acid-methyl-ester	N/A	N/A	N/A
sugars	N/A	N/A	N/A
syringaldehyde	No match	N/A	N/A
tetracosane	No match	N/A	N/A
tetradec-1-ene	No match	N/A	N/A
trans-cinnamic-acid-methyl-ester	N/A	N/A	N/A
trans-methyl-cinnamate	N/A	N/A	N/A
trans-vitispirane	No match	N/A	N/A
tricos-1-ene	No match	N/A	N/A
tricosane	No match	N/A	N/A
tricosene	No match	N/A	N/A
tritriacont-1-ene	No match	N/A	N/A
umbelliferone	No match	N/A	N/A
vanillic-acid	N/A	N/A	N/A
vanillin	No match	N/A	N/A
vanillin-2,3-butyleneglycol-acetate	N/A	N/A	N/A
vanillin-beta-glucoside	N/A	N/A	N/A
vanillyl-acetate	N/A	N/A	N/A
vanillyl-alcohol	No match	N/A	N/A
vanillyl-ethyl-ether	N/A	N/A	N/A
vanillyl-methyl-ether	N/A	N/A	N/A
vitispirane	No match	N/A	N/A
zingerone	No match	N/A	N/A
vanillin	No match	N/A	N/A
4-hydroxy-3-(4-hydroxy-3-methoxyphenyl)-5-methoxybenzaldehyde	N/A	N/A	N/A
4-hydroxy-3-(4-hydroxybenzyl)-5-methoxybenzaldehyde	No match	N/A	N/A
cistadesertoside a	N/A	N/A	N/A
2-(3,4-dihydroxyphenyl)ethanol; 3',4'-di-me ether, 1-o-[ alpha-l-rhamnopyranosyl-(1 to 3)-[4-hydroxy-3-methoxy-e-cinnamoyl-( to 6)]- beta-d-glucopyranoside]	N/A	N/A	N/A
4-(2,5-dioxo-4-imidazolidinyl)carbamic acid; (r)-form	N/A	N/A	N/A
2-(4-hydroxy-3-methoxyphenyl)ethanol; 1-o-[ alpha-l-rhamnopyranosyl-(1 to 3)-[3,4-dihydroxy-e-cinnamoyl-( to 6)]-2-o-acetyl- beta-d-glucopyranoside]	N/A	N/A	N/A
2-(4-hydroxy-3-methoxyphenyl)ethanol; 1-o-[ alpha-l-rhamnopyranosyl-(1 to 3)-[3,4-dihydroxy-e-cinnamoyl-( to 6)]- beta-d-glucopyranoside]	N/A	N/A	N/A
2-(4-hydroxy-3-methoxyphenyl)ethanol; 1-o-[ alpha-l-rhamnopyranosyl-(1 to 3)-[4-hydroxy-e-cinnamoyl-( to 6)]- beta-d-glucopyranoside]	N/A	N/A	N/A
2-(4-hydroxy-3-methoxyphenyl)ethanol; 1-o-[ alpha-l-rhamnopyranosyl-(1 to 3)-[4-hydroxy-3-( beta-d-glucopyranosyloxy)-e-cinnamoyl-( to 6)]-2-o-acetyl- beta-d-glucopyranoside]	N/A	N/A	N/A
2-(4-hydroxy-3-methoxyphenyl)ethanol; 1-o-[ alpha-l-rhamnopyranosyl-(1 to 3)-[4-hydroxy-3-methoxy-e-cinnamoyl-( to 6)]-2-o-acetyl- beta-d-glucopyranoside]	N/A	N/A	N/A
2-(4-hydroxy-3-methoxyphenyl)ethanol; 1-o-[ alpha-l-rhamnopyranosyl-(1 to 3)-[4-hydroxy-3-methoxy-e-cinnamoyl-( to 6)]- beta-d-glucopyranoside]	N/A	N/A	N/A
2-(hydroxymethyl)-3-methyl-2-cyclopentene-1-ethanol; (r)-form, 1-o- beta-d-glucopyranoside	N/A	N/A	N/A
stigmast-5-en-3-ol; (3 beta,24r)-form, o-(3-o-heptadecanoyl- beta-d-glucopyranoside)	N/A	N/A	N/A
liriodendrin	No match	N/A	N/A
succinic acid	DB00139	Succinic acid	1
octadecanoic acid	DB00548	Azelaic acid	0.705882
octadecanoic acid	DB03017	Lauric acid	1
octadecanoic acid	DB03193	Stearic acid	1
octadecanoic acid	DB03796	Palmitic Acid	1
octadecanoic acid	DB04224	Oleic Acid	0.73913
1-triacontanol	DB00632	Docosanol	1
1-triacontanol	DB09494	Cetyl alcohol	1
tryptamine	No match	N/A	N/A
(+)-lirioresinol b	No match	N/A	N/A
purpureaside c	No match	N/A	N/A
acteoside	No match	N/A	N/A
mussaenosidic acid	No match	N/A	N/A
osmanthuside b	No match	N/A	N/A
3-methyl-3-ethylhexane	No match	N/A	N/A
6-methyl indole	No match	N/A	N/A
amurensine; me ether, n-oxide(r-)	N/A	N/A	N/A
amurensine; me ether, n-oxide(s-)	N/A	N/A	N/A
cryprochine; 1-epimer, n-de-me	N/A	N/A	N/A
8,9-dihydroprooxocryptochine	N/A	N/A	N/A
2,3-epoxy-3,8'-bikaempferol; (2 xi,3 xi)-form	N/A	N/A	N/A
kaempferol 3-o-gentiobioside	DB01698	Rutin	0.735294
cyanidin 3-o-[(6-o-malonyl-2-o-beta-d-xylopyranosyl)-beta-d-glucopyranoside]-7-o-beta-d-glucopyranoside	No match	N/A	N/A
isorhoeadine	No match	N/A	N/A
papaverrubine c	N/A	N/A	N/A
papaverrubine d	N/A	N/A	N/A
papaverrubine e	No match	N/A	N/A
cosmosiin; 4''-o-(4-hydroxy-z-cinnamoyl)	N/A	N/A	N/A
cosmosiin; 6''-o-(4-hydroxy-z-cinnamoyl)	N/A	N/A	N/A
8-c- beta -d-glucopyranosyl-3',4',5,7-tetrahydroxyflavone; 6''-deoxy, 3''-ketone, 2''-o- alpha -l-rhamnopyranosyl	N/A	N/A	N/A
8-c- beta -d-glucopyranosyl-3',4',5,7-tetrahydroxyflavone; 6''-deoxy, 2''-o- alpha -l-rhamnopyranosyl	N/A	N/A	N/A
5-hydroxy-3',4',7-trimethoxyflavone	No match	N/A	N/A
3,3',4',5,7-pentahydroxy-5'-methoxyflavone; 3-o-[ beta -d-glucopyranosyl-(1 to 6)- beta -d-glucopyranoside]	N/A	N/A	N/A
3,4',5,7-tetrahydroxy-3',5'-dimethoxyflavone; 3-o-[ beta -d-glucopyranosyl-(1 to 6)- beta -d-glucopyranoside]	N/A	N/A	N/A
3',4',5,7-tetrahydroxyflavone-8-propenoic acid; (e)-form	N/A	N/A	N/A
1,8-cineole	No match	N/A	N/A
5-hydroxy-7,3',4-trimethoxyflavone	N/A	N/A	N/A
albuminoids	N/A	N/A	N/A
alpha-copaene	No match	N/A	N/A
alpha-pinene	No match	N/A	N/A
arbutin	DB11217	Arbutin	1
arbutin	DB14109	alpha-Arbutin	1
beta-pinene	No match	N/A	N/A
caffeine	DB00201	Caffeine	1
calamenene	No match	N/A	N/A
damianin	N/A	N/A	N/A
delta-cadinene	No match	N/A	N/A
fiber(crude)	N/A	N/A	N/A
fiber(dietary)	N/A	N/A	N/A
gamma-cadinene	No match	N/A	N/A
gonzalitosin	N/A	N/A	N/A
gonzalitosin-i	N/A	N/A	N/A
gum	N/A	N/A	N/A
hexacosan-1-ol	DB00632	Docosanol	1
hexacosan-1-ol	DB09494	Cetyl alcohol	1
hexacosanol-1	N/A	N/A	N/A
n-triacontane	No match	N/A	N/A
p-cymene	No match	N/A	N/A
p-cymol	No match	N/A	N/A
sugars	N/A	N/A	N/A
tannins	DB09372	Tannic acid	1
tetraphyllin-b	N/A	N/A	N/A
thiamine	DB00152	Thiamine	1
thymol	DB02513	Thymol	1
triacontane	No match	N/A	N/A
tricosan-2-one	No match	N/A	N/A
espatulenol	No match	N/A	N/A
alpha-thujene	No match	N/A	N/A
hexan-1-ol	DB00632	Docosanol	1
hexan-1-ol	DB09494	Cetyl alcohol	1
luteolin	No match	N/A	N/A
alpha-pinene	No match	N/A	N/A
beta-pinene	No match	N/A	N/A
limonene	No match	N/A	N/A
beta-myrcene	No match	N/A	N/A
alpha-terpinolene	No match	N/A	N/A
dihydrochrysin	No match	N/A	N/A
chrysoeriol	No match	N/A	N/A
orientin	No match	N/A	N/A
palmitic acid	DB00548	Azelaic acid	0.705882
palmitic acid	DB03017	Lauric acid	1
palmitic acid	DB03193	Stearic acid	1
palmitic acid	DB03796	Palmitic Acid	1
palmitic acid	DB04224	Oleic Acid	0.73913
camphene	No match	N/A	N/A
linalool	No match	N/A	N/A
alpha-phellandrene	No match	N/A	N/A
gamma-terpinene	No match	N/A	N/A
(r)-(+)-verbenone	No match	N/A	N/A
beta-caryophyllene	No match	N/A	N/A
alpha-copaene	No match	N/A	N/A
guaiol	No match	N/A	N/A
phytol	No match	N/A	N/A
apigenin	No match	N/A	N/A
5-hydroxy-7,3',4'-trimethoxyflavone	No match	N/A	N/A
apigenin 7-(6''-p-coumarylglucoside)	No match	N/A	N/A
apigenin 7-glucoside-4'-p-coumarate	No match	N/A	N/A
quercetin	No match	N/A	N/A
delta-elemene	No match	N/A	N/A
(+)-bicyclogermacrene	No match	N/A	N/A
(-)-beta-caryophyllene epoxide	No match	N/A	N/A
tricin	No match	N/A	N/A
scoparin 6''-o-glucoside	No match	N/A	N/A
(-)-9-aristolene	No match	N/A	N/A
(-)-alpha-cadinol	No match	N/A	N/A
(-)-delta-cadinol	N/A	N/A	N/A
(-)-globulol	No match	N/A	N/A
allo-aromadendrene	No match	N/A	N/A
beta-bourbonene	No match	N/A	N/A
10-epi-gamma-eudesmol	No match	N/A	N/A
alpha-terpineol	No match	N/A	N/A
myrtenal	No match	N/A	N/A
p-cymen-8-ol	No match	N/A	N/A
4(10)-thujene	No match	N/A	N/A
trans-furanoid linalool oxide	No match	N/A	N/A
carvone	No match	N/A	N/A
alpha-amorphene	No match	N/A	N/A
(1s,4s)-tetraphyllin b	No match	N/A	N/A
3-hexen-1-ol	No match	N/A	N/A
isoledene	No match	N/A	N/A
cis-pinocamphone	No match	N/A	N/A
myrtenol	No match	N/A	N/A
pinocarvone	No match	N/A	N/A
(-)-eudesm-7(11)-en-4alpha-ol	N/A	N/A	N/A
benzyl tiglate	No match	N/A	N/A
cadinene	No match	N/A	N/A
trans-carveol	No match	N/A	N/A
gibberellin a7; 11 beta-hydroxy	N/A	N/A	N/A
loline	No match	N/A	N/A
(7abeta)-N-Acetyl-N-methyl-2alpha,7alpha-epoxyhexahydro-1H-pyrrolizine-1beta-amine	N/A	N/A	N/A
(7abeta)-N-Formyl-N-methyl-2alpha,7alpha-epoxyhexahydro-1H-pyrrolizine-1beta-amine	N/A	N/A	N/A
N-[(1R,3R,7S,8R)-2-oxa-6-azatricyclo[4.2.1.03,7]nonan-8-yl]acetamide	N/A	N/A	N/A
Loline dihydrochloride	No match	N/A	N/A
Perloline	No match	N/A	N/A
(1R,3R,7S,8R)-N-methyl-2-oxa-6-azatricyclo[4.2.1.03,7]nonan-8-amine	N/A	N/A	N/A
fructosans	N/A	N/A	N/A
gelatinase	N/A	N/A	N/A
labenzyme	N/A	N/A	N/A
loliine	N/A	N/A	N/A
perloline	No match	N/A	N/A
temulentin	N/A	N/A	N/A
temulentinic-acid	N/A	N/A	N/A
temuline	No match	N/A	N/A
gibberellin a1	No match	N/A	N/A
gibberellin a3	No match	N/A	N/A
gibberellin a8	No match	N/A	N/A
gibberellin a19	No match	N/A	N/A
gibberellin a20	No match	N/A	N/A
gibberellin a29	No match	N/A	N/A
gibberellin a44	No match	N/A	N/A
gibberellin a53	No match	N/A	N/A
temuline	No match	N/A	N/A
oleanolic acid bisdesmosides; tetraglycosides, 3-o-[ alpha -l-rhamnopyranosyl-(1 to 3)- beta -d-glucopyranosyl-(1 to 3)- beta -d-glucopyranoside], 28-o- beta -d-glucopyranosyl ester	N/A	N/A	N/A
oleanolic acid 3-glycosides; triglycosides, 3-o-[ alpha -l-rhamnopyranosyl-(1 to 3)- beta -d-glucopyranosyl-(1 to 3)- beta -d-glucopyranoside]	N/A	N/A	N/A
yohimbine; 16-epimer	N/A	N/A	N/A
theobromine	No match	N/A	N/A
theophylline	DB00277	Theophylline	1
theophylline	DB01223	Aminophylline	0.83871
adenine	DB00173	Adenine	1
caffeine	DB00201	Caffeine	1
catechol	No match	N/A	N/A
catechutannic-acid	N/A	N/A	N/A
d-catechin	DB14086	Cianidanol	1
guanine	No match	N/A	N/A
guaranine	DB00201	Caffeine	1
hypoxanthine	No match	N/A	N/A
mucilage	N/A	N/A	N/A
saponin	No match	N/A	N/A
saponins	N/A	N/A	N/A
theobromine	No match	N/A	N/A
theophylline	DB00277	Theophylline	1
theophylline	DB01223	Aminophylline	0.83871
timbonine	N/A	N/A	N/A
xanthine	No match	N/A	N/A
adenine	DB00173	Adenine	1
caffeine	DB00201	Caffeine	1
xanthosine	No match	N/A	N/A
imp	No match	N/A	N/A
7-methylxanthine	No match	N/A	N/A
xanthosine 5'-monophosphate	No match	N/A	N/A
7-methylxanthosine	No match	N/A	N/A
amp	DB00131	Adenosine phosphate	1
paraxanthine	No match	N/A	N/A
3-methylxanthine	No match	N/A	N/A
7-methyl-xmp	N/A	N/A	N/A
kaempferol 3,7-diglycosides; triglycosides, 3-o-[3,4-dihydroxy-e-cinnamoyl-( to 2)- beta -d-glucopyranosyl-(1 to 2)- alpha -l-arabinopyranoside], 7-o- beta -d-glucopyranoside	N/A	N/A	N/A
kaempferol 3,7-diglycosides; triglycosides, 3-o-[3,4-dihydroxy-e-cinnamoyl-( to 6)- beta -d-glucopyranosyl-(1 to 2)- alpha -l-arabinopyranoside], 7-o- beta -d-glucopyranoside	N/A	N/A	N/A
kaempferol 3,7-diglycosides; triglycosides, 3-o-[ beta -d-glucopyranosyl-(1 to 2)- alpha -l-arabinopyranoside], 7-o- beta -d-glucopyranoside	N/A	N/A	N/A
Norhyoscine	No match	N/A	N/A
Hyoscine	DB00747	Scopolamine	1
[(1R,3S,5S,6S,7R)-6-hydroxy-8-methyl-7-[(E)-2-methylbut-2-enoyl]oxy-8-azabicyclo[3.2.1]octan-3-yl] (E)-2-methylbut-2-enoate	No match	N/A	N/A
Hyoscyamine	DB00424	Hyoscyamine	1
Hyoscyamine	DB00572	Atropine	1
Aposcopolamine	No match	N/A	N/A
1alphaH,5alphaH-Tropane-3alpha,6beta,7beta-triol, 3-(2-methylcrotonate), (E)-	No match	N/A	N/A
(R)-(-)-Littorine	No match	N/A	N/A
Tropine	No match	N/A	N/A
O-acetyltropine	No match	N/A	N/A
Cuscohygrine	No match	N/A	N/A
furostane-3,22,26-triol; (3 beta ,5 alpha,22 alpha,25s)-form, 22-me ether, 3-o-[ beta -d-xylopyranosyl-(1 to 3)-[ beta -d-glucopyranosyl-(1 to 2)]- beta -d-glucopyranosyl-(1 to 4)- beta -d-glucopyranoside], 26-o- beta -d-glucopyranoside	N/A	N/A	N/A
kaempferol 3-glycosides; triglycosides, 3-o-[4-hydroxy-3-methoxy-e-cinnamoyl-( to 6)- beta -d-glucopyranosyl-(1 to 2)-[ alpha-l-rhamnopyranosyl-(1 to 6)]- beta -d-galactopyranoside]	N/A	N/A	N/A
1h-pyrrole-3-carboximidamide	N/A	N/A	N/A
Scopoletin	No match	N/A	N/A
brunfelsamidine	No match	N/A	N/A
scopoletin	No match	N/A	N/A
3-o-caffeoylquinic acid	No match	N/A	N/A
kaempferol 3-[2gal-(6'''-feruloylglucosyl)-robinobioside]	No match	N/A	N/A
cirensenoside p	N/A	N/A	N/A
7,7'-epoxy-9-nor-8,8'-lignan-3,3',4,5',8,9'-hexol; (7s,7's,8r,8'r)-form, 4-o- beta -d-glucopyranoside	N/A	N/A	N/A
furosta-5,25(27)-diene-3,15,22,26-tetrol; (3 beta ,15 beta ,22 alpha )-form, 22-me ether, 3-o-[ beta -d-glucopyranosyl-(1 to 4)- beta -d-galactopyranoside], 26-o- beta -d-glucopyranoside	N/A	N/A	N/A
furost-5-ene-2,3,15,22,26-pentol; (2 alpha ,3 beta ,15 beta ,22 alpha ,25ξ)-form, 22-me ether, 3-o-[ beta -d-glucopyranosyl-(1 to 4)- beta -d-galactopyranoside], 26-o- beta -d-glucopyranoside	N/A	N/A	N/A
spirostan-3-ol; (3 beta ,5 alpha ,25r)-form, 3-o-[ beta -d-glucopyranosyl-(1 to 3)- beta -d-galactopyranosyl-(1 to 2)-[ beta -d-xylopyranosyl-(1 to 3)]- beta -d-glucopyranosyl-(1 to 4)- beta -d-galactopyranoside]	N/A	N/A	N/A
spirostan-3-ol; (3 beta ,5 alpha ,25r)-form, 3-o-[ beta -d-glucopyranosyl-(1 to 3)- beta -d-glucopyranosyl-(1 to 2)-[ beta -d-xylopyranosyl-(1 to 3)- beta -d-glucopyranosyl-(1 to 4)]- beta -d-galactopyranoside]	N/A	N/A	N/A
Nornicotine	No match	N/A	N/A
Nicotine	DB00184	Nicotine	1
Ursolic acid	No match	N/A	N/A
Tigogenin	No match	N/A	N/A
cesdiurin i	N/A	N/A	N/A
cesdiurin ii	N/A	N/A	N/A
cesdiurin iii	N/A	N/A	N/A
18,20-dihydroxy-1-oxowitha-2,5,24-trienolide; (20r,22r)-form, 18-ac	N/A	N/A	N/A
4,18,20-trihydroxy-1-oxowitha-2,5,24-trienolide; (4 beta ,20r,22r)-form, 18-ac	N/A	N/A	N/A
4,18,20-trihydroxy-1-oxowitha-2,5,24-trienolide; (4 beta ,20r,22r)-form, 5 beta ,6 beta -epoxide, 18-ac	N/A	N/A	N/A
belladonnine	No match	N/A	N/A
6,7-epoxy-5,24,25-trihydroxy-1-oxowith-2-enolide; (5 alpha ,6 alpha ,7 alpha ,22r,24r,25r)-form	N/A	N/A	N/A
2-ethyl-4-hydroxy-5-methyl-3(2h)-furanone	N/A	N/A	N/A
mandragorolide a	N/A	N/A	N/A
tropine tropate; (s)-form	N/A	N/A	N/A
Hyoscine	DB00747	Scopolamine	1
Hyoscyamine	DB00424	Hyoscyamine	1
Hyoscyamine	DB00572	Atropine	1
3,6-ditigloyloxytropane	No match	N/A	N/A
3-alpha-tigloyloxytropane	N/A	N/A	N/A
alkaloids	N/A	N/A	N/A
apoatropine	No match	N/A	N/A
atropine	DB00424	Hyoscyamine	1
atropine	DB00572	Atropine	1
belladonnine	No match	N/A	N/A
chrysatropic-acid	N/A	N/A	N/A
cuscohygrine	No match	N/A	N/A
hyoscyamine	DB00424	Hyoscyamine	1
hyoscyamine	DB00572	Atropine	1
mandragorine	N/A	N/A	N/A
norhyoscyamine	No match	N/A	N/A
scopine	No match	N/A	N/A
scopolamine	DB00747	Scopolamine	1
scopoletin	No match	N/A	N/A
scopoline	No match	N/A	N/A
tropic-acid	N/A	N/A	N/A
cuscohygrine	No match	N/A	N/A
atropine	DB00424	Hyoscyamine	1
atropine	DB00572	Atropine	1
calystegin a3	No match	N/A	N/A
calystegin b2	No match	N/A	N/A
calystegine b1	No match	N/A	N/A
4-(2-aminoethyl)phenol	No match	N/A	N/A
4-(2-aminoethyl)phenol; n-(3,4-dihydroxy-e-cinnamoyl)	N/A	N/A	N/A
4-(2-aminoethyl)phenol; n-(4-hydroxy-e-cinnamoyl)	N/A	N/A	N/A
4-(2-aminoethyl)phenol; n-(4-hydroxy-3-methoxy-e-cinnamoyl)	N/A	N/A	N/A
c3-cannabichromanone; ( xi )-form	N/A	N/A	N/A
cannabichromanone a	N/A	N/A	N/A
cannabichromanone b	N/A	N/A	N/A
cannabichromanone c; (r)-form	N/A	N/A	N/A
cannabichromanone d	N/A	N/A	N/A
cannabichromene	No match	N/A	N/A
cannabichromene; 8-acetoxy	N/A	N/A	N/A
cannabichromene; 3,4-dihydro, 3 xi -hydroxy	N/A	N/A	N/A
cannabichromene; delta 4'-isomer, 3' xi -hydroxy	N/A	N/A	N/A
cannabichromenic acid	No match	N/A	N/A
cannabichromevarinic acid	No match	N/A	N/A
cannabicitran	No match	N/A	N/A
cannabicoumaronone	No match	N/A	N/A
cannabicoumarononic acid a	N/A	N/A	N/A
cannabicyclol	No match	N/A	N/A
cannabicyclolic acid	No match	N/A	N/A
cannabidinodiol	N/A	N/A	N/A
cannabidiol	DB09061	Cannabidiol	1
cannabidiolic acid	No match	N/A	N/A
cannabidiorcol	No match	N/A	N/A
cannabidiphorol	DB09061	Cannabidiol	0.97619
cannabidivarin	DB09061	Cannabidiol	0.837209
cannabidivarinic acid; (r,r)-form	N/A	N/A	N/A
cannabidivarinic acid; (s,s)-form	N/A	N/A	N/A
cannabielsoic acid a	No match	N/A	N/A
cannabielsoic acid b	No match	N/A	N/A
cannabielsoic acid b; 3-propyl analogue	N/A	N/A	N/A
cannabielsoin a	No match	N/A	N/A
cannabielsoin a; 3-propyl analogue	N/A	N/A	N/A
cannabifuran	N/A	N/A	N/A
cannabigerol	No match	N/A	N/A
cannabigerol; 6',7'-dihydro, 6' xi ,7'-dihydroxy	N/A	N/A	N/A
cannabigerol; 2'r*,3'r*-epoxide	N/A	N/A	N/A
cannabigerol; 2'r*,3's*-epoxide	N/A	N/A	N/A
cannabigerol; 3-hydroxy, 2-ac	N/A	N/A	N/A
cannabigerol; mono-me ether	N/A	N/A	N/A
cannabigerovarin	No match	N/A	N/A
cannabigerovarinic acid	No match	N/A	N/A
cannabiglendol	No match	N/A	N/A
cannabimovone	No match	N/A	N/A
cannabinol	No match	N/A	N/A
cannabinol; 1's-hydroxy	N/A	N/A	N/A
[truncated: 5,458 more rows]
